# Supplementary material for: Transcriptomics of cumulus cells – a window into oocyte maturation in humans
Source: J Ovarian Res. 2020 Aug 12;13:93. doi: 10.1186/s13048-020-00696-7 (PMC7425158; doi:10.1186/s13048-020-00696-7)
Supplement: Supplementary file 1 — Additional file 1 : Supplemental Table S1: List of primers and probes used for qPCR validation of RNAseq results. Supplemental Table S2: RNAseq quality control metrics for each cohort presented as mean ± SEM (Range). Supplemental Table S3: All differentially expressed genes between MII-CC and GV-CC cohorts. Supplemental Table S4: Differentially expressed genes known to be regulated by LH, FSH, or both with their associated fold change, and number of gene sets that are found in following leading edge analysis. Supplemental Table S5: Previously identified genes implicated in oocyte maturation in vitro that were not differentially expressed in this study. Supplemental Table S6: Top 50 genes identified by leading edge analysis ranked by the number of unique gene-sets the gene was identified in. Supplemental Table S7: Normalized read counts of all samples. [file 13048_2020_696_MOESM1_ESM.xlsx]

## Sheet: Table S1 - qPCR primers
Table S1: List of primers and probes used for qPCR validation of RNAseq results
Target Gene		Sequence	GC (%)	Tm (50mM NaCl) (°C)
AREG	Probe	/56-FAM/CCG AGT ATC /ZEN/AAG AGC GAC AGC ACC /3IABkFQ/	58.3	61.3167
	Primer 1	CAA TCC AGC AGC ATA ATG GC	50	54.5472
	Primer 2	TGC GAA GGA CCA ATG AGA G	52.6316	54.6525
BDNF	Probe	/56-FAM/AGC TTA CTC /ZEN/TGA CCA ACG CCC AA/3IABkFQ/	52.1739	60.6911
	Primer 1	CAA ACA TAG GTC CTT CCG TCA	47.619	54.513
	Primer 2	AAT GCT CAC ACT CCA CAT CC	50	55.0675
CCNA2	Probe	/56-FAM/AGC AGA GGC /ZEN/CGA AGA CGA GAC /3IABkFQ/	61.9048	61.2419
	Primer 1	CAA GGA GGA ACG GTG ACA T	52.6316	54.6484
	Primer 2	GCT GGC GGT ACT GAA GTC	61.1111	55.774
CDK1	Probe	/56-FAM/ACC CCT TCC /ZEN/TCT TCA CTT TCT AGT CTG AT/3IABkFQ/	44.8276	60.1509
	Primer 1	CAT AAG CAC ATC CTG AAG ACT G	45.4545	53.3151
	Primer 2	AAC TAC AGG TCA AGT GGT AGC	47.619	54.2227
EREG	Probe	/56-FAM/CTG GAC TCT /ZEN/CCT GGG ATA CAT GAT GGA /3IABkFQ/	51.8519	60.8158
	Primer 1	CTG TCT GAA CTA AAG CTG TGC	47.619	53.757
	Primer 2	GGA TGG AGA TGC TCT GTG C	57.8947	55.6901
FBLN7	Probe	/56-FAM/CGC GGG CTT /ZEN/CCC AGA ACT GT/3IABkFQ/	65	62.7191
	Primer 1	GAG CTG CTG TTT GCT GA	52.9412	52.9668
	Primer 2	GGA TTC CGA CTG GCA AGA TG	55	55.9058
FSHR	Probe	/56-FAM/CCG AGG AAT /ZEN/GCC ATT GAA CTG AGG T/3IABkFQ/	52	61.0493
	Primer 1	GAT GAC TCG AAG CTT GGT GAG	52.381	55.4677
	Primer 2	CAA GAG AGC AAG GTG ACA GAG	52.381	55.1997
INHBB	Probe	/56-FAM/CTG TTT GTG /ZEN/GTC CAG GCC AGC /3IABkFQ/	61.9048	61.2184
	Primer 1	AGG GCA GGA GTT TCA GGT A	52.6316	55.5104
	Primer 2	CGT TTC CGA AAT CAT CAG CTT C	45.4545	54.4212
MAPK4	Probe	/56-FAM/TGC CAA CCC /ZEN/GAA ATC CCC AAT CT/3IABkFQ/	52.1739	61.2721
	Primer 1	TGT TAC CAA CCC TTC TGA CAG	47.619	54.4629
	Primer 2	CCA ACA TCT TCA TCA GCA CAG	47.619	53.8993
MCM2	Probe	/56-FAM/AGG ATC GTG /ZEN/GTA CTG CTA TGG CG/3IABkFQ/	56.5217	60.7066
	Primer 1	CTG GAG GTG AGA GGA TCA TTG	52.381	54.6681
	Primer 2	CCT GGT TGT TGC TGT AGT GG	55	56.02
MMP20	Probe	/56-FAM/TAG AGT CCC /ZEN/CCG AGG CCC A/3IABkFQ/	68.4211	62.7784
	Primer 1	TCC AGG AGC AAA TGC ATG G	52.6316	55.7041
	Primer 2	GAA TAA ACT CAG GAG AAG CGG AT	43.4783	54.567
NOX4	Probe	/56-FAM/ACA ATG TGT /ZEN/CCA ACT GAA ACC AAA GCA A/3IABkFQ/	39.2857	59.647
	Primer 1	ATC GTT CTG TCC AGT CTC CTA	47.619	54.6776
	Primer 2	TTG TCC CAG TGT ATC TGC ATT	42.8571	54.1063
PTGFR	Probe	/56-FAM/ACA TCT TGT /ZEN/CAT CCC AGG CCG C/3IABkFQ/	59.0909	62.0245
	Primer 1	ACT CAA GTC ATC TCC CTC TCA	47.619	54.7238
	Primer 2	CTC CGT CTT CTG CTC CTC A	57.8947	56.218
PTGS2	Probe	/56-FAM/ACA TCC AGA /ZEN/TCA CAT TTG ATT GAC AGT CCA /3IABkFQ/	40	59.7671
	Primer 1	GCC ATA GTC AGC ATT GTA AGT TG	43.4783	54.153
	Primer 2	GCA CTA CAT ACT TAC CCA CTT CA	43.4783	54.2421
TGFBR2	Probe	/56-FAM/AGT GCC TCC /ZEN/CAT CCT GTC CAG /3IABkFQ/	61.9048	61.2154
	Primer 1	AAA CAG TGA AGC TCT CCA TCA	42.8571	54.0001
	Primer 2	ATT GCC ATC TTT GCC CTG A	47.3684	54.8429
SFRP4	Probe	/56-FAM/CCT GTC TAT /ZEN/GAC CGT GGC GTG TG/3IABkFQ/	60.8696	61.7866
	Primer 1	TCA TGT CTG GTG TGA TGT CTA TC	43.4783	54.0585
	Primer 2	CCC TCA TGA AGA TGT ACA ACC A	45.4545	54.4593
GC - guanine-cytosine content; Tm - primer melting temperature

## Sheet: Table S2 - QAQC
Table S2: RNAseq quality control metrics for each cohort presented as mean ± SEM (Range)
	GV-CC Cohort Mean ± SEM (Range)	MII-CC Cohort Mean ± SEM (Range)
RNA Integrity Number (RIN)	7.9±0.2 (6.7-9.0)	8.2±0.2 (6.9-9.1)
Total Reads	18728064.9±2948686.9 (2618091-38842979)	18995400.9±3143746.5 (8766087-40903562)
Aligned Reads (%)	57.8±2.3 (38.9-70.1)	59.4±1.5 (51.7-65.4)
Unaligned Reads (%)	42.2±2.3 (29.9-61.1)	40.6±1.5 (34.6-48.3)
Unique Paired Reads (%)	55.8±2.4 (37.0-68.1)	57.5±1.5 (49.5-63.5)
Coverage (%)	5.2±0.8 (2.0-9.7)	4.8±0.8 (2.3-11.1)
Avg. Depth (x)	19.3±1.8 (6.7-29.1)	30.7±7.3 (8.6-34.1)
Avg. Length (bp)	139.8±0.5 (135.6-141.8)	140.3±0.3 (138.6-141.5)
Avg. Quality (Phred)	33.6±0.2 (32.9-34.7)	33.6±0.2 (32.8-34.6)
GC (%)	52.1±0.2 (51.1-53.4)	52.2±0.3 (50.8-53.6)
GC - guanine-cytosine content; SEM - standard error of the mean

## Sheet: Table S3 - All DE genes
Table S3: All differentially expressed genes between MII-CC and GV-CC cohorts
FDR - false discovery rate (adjusted p-value)
Gene ID	FDR step up (MII-CC vs. GV-CC)	Fold change (MII-CC vs. GV-CC)
ENPP3	1.15e-07	13.87
ACVRL1	2.5e-16	13.59
ALAS2	0.000823	11.09
SERF2-C15ORF63	0.032	10.61
ALDH1A3	1.11e-06	10.54
SLCO4C1	2.18e-06	10.44
MMP28	0.00353	9.05
HDC	6.85e-10	8.97
LPAR3	8.89e-16	8.88
LOC101926963	9.9e-05	7.84
SIGLEC1	1.92e-05	7.74
LRRN3	1.59e-15	7.68
SLC38A8	0.00726	7.63
LGALS12	0.000637	7.43
CELA2B	0.00318	7.34
CD200R1L	0.00872	7.22
CA12	5.73e-11	7.14
FHDC1	6.02e-09	7.12
S1PR4	0.00678	7.06
LOC729870	0.00214	6.97
MT1A	1.28e-08	6.79
TGFBI	6.78e-11	6.75
HAL	0.000117	6.72
PDE3A	0.016	6.63
IL33	1.32e-06	6.61
MT1JP	0.0204	6.52
FCGR1CP	0.0382	6.45
PSAPL1	0.000757	6.41
VWF	1.3e-10	6.36
SAMSN1	6.73e-07	6.33
FAM225A	0.0223	6.25
CCL4	0.0272	6.2
PRDM8	4.34e-05	6.19
STAB1	3.26e-07	6.14
SLFN11	6.58e-05	6.07
TFAP2A-AS2	0.0139	6.06
C1QC	0.000453	6.05
CHRND	0.0348	6.03
TNFSF8	0.000109	6
CPNE7	1.95e-07	6
LUZP2	0.0146	5.95
PCSK9	0.000211	5.94
PLEK	8.78e-07	5.94
PITX2	8.44e-06	5.84
KYNU	0.000454	5.83
CXorf21	0.037	5.82
SLC27A2	0.00247	5.81
FCGR3A	2.14e-05	5.74
TGM4	1.08e-08	5.7
LINC01807	0.000578	5.67
CLEC5A	0.00292	5.65
MAPK4	0.00173	5.63
PARVG	0.0014	5.53
CD163	1.71e-09	5.52
DSC3	1.21e-05	5.51
SHOX2	3.46e-08	5.47
LOC102724323	0.00826	5.47
NID2	6.19e-11	5.46
ADAMTS14	4.9e-09	5.44
PTPN5	9.52e-05	5.4
AREG	3.29e-14	5.4
MT1DP	4.25e-05	5.4
MARCO	0.000849	5.39
APOBEC3A	0.000118	5.36
S100A12	0.0259	5.35
SPHKAP	1.06e-10	5.34
ARHGAP9	0.000449	5.33
SLC6A9	1.63e-05	5.32
FCGR2B	0.0108	5.24
ADAMTS9	4.44e-12	5.23
GNLY	6.13e-05	5.22
IL1B	2.97e-06	5.19
ANXA3	0.00126	5.19
COBLL1	1.54e-14	5.15
CCL4L2	0.0097	5.12
ARHGAP15	0.00657	5.11
RHOH	0.00195	5.1
FOLR2	0.000188	5.07
DCN	9.41e-09	5.06
CR1	0.0162	5.06
DLGAP1	9e-06	5.04
EMB	0.00457	5.01
LINC00880	0.00685	4.98
ENG	1.2e-05	4.97
LOC101928251	0.0181	4.94
RNASE6	0.00164	4.94
C6orf223	2.52e-08	4.91
CST7	0.00386	4.89
IL21R	1.52e-07	4.87
PLA2G7	0.00253	4.86
MYO1G	0.000868	4.85
ATP8B4	0.00402	4.84
NCKAP1L	0.00238	4.83
SLC7A2	8.72e-09	4.83
CYP17A1	0.0342	4.83
LAIR1	0.000106	4.8
PIK3R5	1.88e-05	4.78
GNA15	0.000906	4.78
CD8A	0.0357	4.77
BICDL2	0.0409	4.75
CD300E	0.000293	4.72
FBLN7	0.00401	4.71
IL1A	1.99e-05	4.7
SLC11A1	1.41e-05	4.7
ALDH1L2	1.46e-17	4.67
CYP1B1	7.33e-08	4.66
FCER1G	3.09e-08	4.65
LCT	0.000269	4.65
ADM2	1.84e-05	4.63
CD4	1.73e-05	4.62
IL1RL1	5.39e-08	4.61
CELA2A	0.00364	4.61
LILRA6	0.000189	4.58
COLEC12	1.52e-05	4.57
ANGPTL1	2.36e-06	4.56
GPNMB	0.00013	4.56
FPR3	0.00345	4.55
SIM2	0.00014	4.52
OLR1	0.00639	4.52
CDH15	0.0148	4.51
IL18R1	1.37e-07	4.51
MLPH	4.8e-05	4.5
LOC101928841	3.14e-06	4.48
FCAR	0.00145	4.48
ANGPT2	1.62e-05	4.44
CDK15	0.0385	4.43
MAL	0.0243	4.41
L1CAM	0.00251	4.41
UNC13A	0.00117	4.4
VSIG4	0.000658	4.38
NKAIN1	0.0145	4.38
ENPP2	4.97e-07	4.38
WNT3A	0.00587	4.35
LINC02427	0.00199	4.32
CCL20	0.00467	4.32
NLRP9	0.0364	4.32
IKZF2	0.00105	4.31
GALNT15	0.0134	4.3
EBI3	0.0008	4.29
CCR1	5.98e-05	4.28
CEND1	0.0347	4.28
MS4A7	9.59e-06	4.28
SLC26A9	0.0275	4.28
SUCNR1	0.0273	4.27
TNC	0.000397	4.26
DNM1P46	0.025	4.26
MPEG1	0.0081	4.25
SERPINA1	2.31e-06	4.23
TKTL1	0.00918	4.22
NCF2	0.000397	4.21
CRYBG1	4.92e-09	4.19
LILRB2	0.000469	4.16
GMFG	0.000232	4.14
KCNG2	1.48e-07	4.13
AOAH	0.00564	4.13
SPI1	0.00275	4.12
MT1M	2.71e-11	4.11
SYTL2	5.1e-07	4.1
INSM1	0.000323	4.09
AKAP6	0.00301	4.08
PRB2	0.00159	4.08
C1QA	0.00464	4.07
IL2RG	0.00135	4.06
ITIH5	2.68e-06	4.06
MRC1	0.00309	4.04
CA2	0.000135	4.03
GIMAP5	0.0387	4.03
ODF3B	0.00335	4.03
ADRB1	0.00577	4.02
MIR646HG	0.0204	4.02
CASP1	0.000266	4.02
CCR7	0.00227	4.01
PTGS2	1e-06	4
LINC01978	0.0395	4
LILRA5	0.0168	3.98
AOX1	5.3e-05	3.98
ROR1-AS1	2.29e-05	3.96
FPR2	0.00196	3.94
ZNF280A	0.0129	3.94
CD48	4.11e-05	3.94
BAIAP2L2	0.00548	3.94
LCP2	0.00181	3.94
KL	3.8e-06	3.93
LOC101927751	0.0313	3.93
AQP9	0.000286	3.92
MSR1	0.0219	3.89
VCAM1	1.05e-06	3.89
F5	4.79e-10	3.89
LCP1	1.6e-06	3.88
CD52	0.00298	3.88
LOC101928674	0.0248	3.88
TIGD4	0.0217	3.87
DHRS9	3.87e-06	3.86
PTCHD1	6.97e-06	3.86
CCR5	0.0402	3.85
RAMP1	0.000208	3.83
HK3	0.00026	3.82
MELTF	3.59e-07	3.82
ZRANB2-AS1	0.017	3.79
CLEC3B	0.00686	3.77
TRABD2B	0.0305	3.76
SLC8A1	0.00135	3.76
CD93	0.0134	3.76
LINC00092	0.0264	3.75
PTPRC	0.000801	3.74
MLXIPL	0.0124	3.74
FER1L4	0.00151	3.74
TAGAP	0.00275	3.74
MS4A4A	0.00134	3.74
ADGRA2	0.0181	3.73
LHCGR	1.6e-06	3.72
AOC2	4.36e-06	3.72
LOC100507600	0.000627	3.7
RCSD1	0.00271	3.69
DLG2	0.0181	3.69
FRK	0.0452	3.68
FIBCD1	3.1e-06	3.68
EPHA3	0.0155	3.67
IL2RB	0.0287	3.67
ADGRD1	0.00272	3.67
FCN1	2.06e-05	3.66
TNIK	6.71e-05	3.66
CHST15	0.00087	3.63
DMKN	0.0249	3.61
SLC2A6	3.41e-08	3.59
EFEMP1	8.74e-07	3.59
COL8A1	0.00223	3.59
APBB1IP	0.00881	3.58
CD53	4.73e-05	3.58
SLC37A2	1.53e-06	3.58
LYZ	4.88e-05	3.57
AARD	0.000654	3.57
IRAK3	1.13e-10	3.56
MS4A6A	0.00277	3.55
AADAC	3.06e-05	3.55
LAPTM5	3.07e-05	3.54
MEIS3	5.81e-06	3.54
ZBTB7C	3.08e-06	3.53
ID2	1.27e-08	3.53
LINC00299	0.000543	3.52
MGAT3	0.000978	3.52
DUOX2	7.77e-06	3.51
SH2D2A	0.00396	3.51
MRO	2.91e-07	3.5
CD86	0.0056	3.49
PILRB	0.0221	3.47
TTYH2	4.34e-06	3.46
RNF165	0.00631	3.46
DOK2	0.00564	3.46
WNT9B	0.0293	3.44
C1orf162	0.00309	3.43
LYVE1	0.000535	3.43
VMO1	0.0158	3.42
PHOSPHO1	0.0202	3.42
LOC100130872	0.00994	3.4
CYTH4	0.00277	3.4
DBH-AS1	0.0068	3.4
IGSF10	0.00873	3.4
LINC01630	1.07e-05	3.39
EREG	0.000482	3.37
NPAS2	6.59e-06	3.37
COL18A1	5.21e-06	3.36
PKP3	5.25e-06	3.36
FZD7	2.64e-09	3.35
CYBB	0.000501	3.35
MYO1F	0.0001	3.33
NRCAM	1.8e-13	3.32
SRGN	2.73e-05	3.3
NPC1L1	0.0226	3.3
SIGLEC7	0.0145	3.3
CYP3A43	0.00308	3.29
TMEM52B	0.0273	3.28
ITGB1BP2	0.0311	3.27
CD200	3.52e-05	3.27
TFR2	0.000612	3.26
KCNE1	0.0309	3.25
CLEC10A	0.0294	3.24
WNT1	0.036	3.24
FAM87A	0.0132	3.24
BEAN1	0.00223	3.24
SNX20	0.0311	3.23
ANKRD22	0.00221	3.22
TREM2	0.0041	3.22
GK	5.21e-08	3.22
NLRP3	0.027	3.21
RYR3	2.74e-05	3.21
TRAF3IP3	0.00166	3.21
HGF	9.16e-08	3.21
CSF2RA	0.00284	3.2
IFI30	8.23e-05	3.2
HTR7	3.13e-07	3.19
EPAS1	0.0003	3.19
PTPRN	1.23e-06	3.18
TFPI	5.89e-07	3.18
RET	0.00212	3.18
CXCR1	0.0396	3.17
PNPLA3	2.98e-07	3.17
IGSF6	0.0209	3.16
ADAP2	0.00421	3.16
CDH12	0.000513	3.16
SASH3	0.000634	3.15
TRPC4	0.0229	3.15
TOR4A	0.0196	3.14
TRIB3	4.37e-08	3.13
HLA-DRB6	0.0092	3.13
GPR65	0.0101	3.12
SH3TC1	0.000894	3.12
SCUBE2	1.64e-05	3.12
SEMA5B	2.11e-05	3.12
INPP5D	0.00286	3.11
ICAM5	0.00141	3.1
CNTNAP3	0.0128	3.1
LUM	0.0026	3.09
PRRX1	0.0124	3.09
HCST	0.0048	3.09
SLC46A2	0.000788	3.09
FSCN2	0.0269	3.08
COL6A3	0.00117	3.08
PTX3	0.000219	3.08
NCF4	0.0054	3.08
ARHGEF4	3.02e-06	3.08
STRIP2	5.72e-07	3.07
LIPE	1.3e-07	3.07
OSBPL6	2.82e-06	3.06
CSF3R	0.00342	3.06
GK3P	0.00015	3.06
PPP1R1C	0.0164	3.05
SPRY1	0.00613	3.05
FMNL1	0.00208	3.04
PCK2	6.33e-12	3.04
GALNT9	0.0484	3.03
TNFRSF9	0.00159	3.03
HCLS1	0.00113	3.03
SDS	0.0183	3.02
PIK3CG	0.0203	3.02
SPAG6	0.00866	3.02
JAML	0.00541	3.01
F13A1	0.0231	3.01
BDKRB2	0.00883	3.01
TNFSF13B	0.00278	3
TNFRSF11B	0.0115	3
CD300A	0.0198	3
CHRNA6	0.0172	3
IL4R	1.61e-05	3
SLC8A3	0.0271	2.99
DEPP1	6.26e-05	2.99
GPR35	0.00116	2.99
SLC25A34	8.1e-05	2.99
LILRB1	0.0174	2.98
PLIN1	0.0417	2.98
TLR2	0.00037	2.98
SLAMF7	0.0339	2.98
PRB1	0.0292	2.98
WNT2B	0.00164	2.97
RGS5	0.00694	2.96
LINC01588	0.00112	2.96
GRAMD1C	0.000251	2.96
KLHL29	0.00454	2.96
FAM102B	6.99e-10	2.95
MMD	2.03e-07	2.95
HSD11B1	0.000906	2.95
TMEM154	0.00169	2.94
LYL1	0.0305	2.93
NOD2	0.00108	2.92
HRASLS5	0.000785	2.92
PRSS3	0.0147	2.91
IL10RA	0.000469	2.9
NFAM1	0.0135	2.9
KLK10	0.0274	2.89
LOC101928403	0.0279	2.89
STC2	0.00111	2.89
SEC14L2	9.74e-07	2.88
PNMA2	9.91e-05	2.88
SPOCK2	0.0197	2.88
SIGLEC9	0.0266	2.87
LINC01658	0.00333	2.87
LOC100506885	0.000678	2.87
MSMO1	5.72e-09	2.86
SECTM1	0.0466	2.86
LRRK2	0.028	2.86
NFASC	0.0249	2.86
IKZF1	0.048	2.86
PDE4DIP	4.75e-08	2.86
LUCAT1	0.000442	2.86
TMEM26	0.0323	2.86
SLC22A31	0.0149	2.85
NPPA-AS1	0.0282	2.85
CCNA1	1.31e-05	2.84
RYR2	6.31e-06	2.84
ABTB2	0.000676	2.84
C3orf36	0.000126	2.84
DOK3	0.000789	2.84
PSAT1	0.00723	2.84
IL1RN	0.0111	2.83
S100A8	0.0341	2.82
PECAM1	0.0126	2.82
GBX2	0.0202	2.82
EPB41L3	0.011	2.82
CD24	2.88e-06	2.81
ADAMTSL1	0.0111	2.8
PLB1	0.000401	2.8
ARAP3	0.00711	2.8
SLIT2	9.41e-06	2.8
LRIG3	7.42e-08	2.8
SNAI2	1.69e-05	2.79
AIF1	0.00937	2.79
MGAT4A	1.35e-10	2.77
SAT1	8.94e-05	2.77
SPDYE18	0.0134	2.77
ADAMTSL4	1.01e-07	2.77
STEAP4	0.022	2.76
PERP	0.000272	2.76
CORO6	0.00428	2.75
ALOX15B	0.00302	2.75
FLT1	0.00386	2.74
CLDN1	5.41e-05	2.74
DSC2	0.000125	2.74
CD226	0.0343	2.74
C15orf48	0.0277	2.73
SH3RF2	0.0205	2.73
MT3	0.02	2.72
CRLF1	0.00568	2.72
DRD4	0.0362	2.72
STARD8	0.0132	2.72
PIK3AP1	0.00349	2.72
PTGS1	0.00267	2.72
TMEM171	0.0136	2.71
PAMR1	0.00493	2.71
PPARGC1A	0.00883	2.71
CUL4B	1.83e-08	2.71
DDIT4	2.38e-16	2.71
MVD	8.38e-08	2.71
TRPC6	0.000585	2.71
CACNA1B	0.0094	2.71
SLITRK2	0.0015	2.7
LINC01979	0.037	2.7
FAM83A-AS1	0.00162	2.69
BCL2A1	0.0166	2.69
ACSL1	2.72e-05	2.69
ASIC1	0.00612	2.68
LAMA5	0.00241	2.68
ACAT2	1.23e-06	2.68
BDNF	0.0172	2.68
PRUNE2	0.000317	2.68
LILRB3	0.00116	2.68
OR13A1	0.000143	2.67
WNT3	0.000357	2.67
STAR	0.000103	2.67
HMGCS1	2.07e-07	2.67
IL18BP	0.00966	2.66
TTC39A	0.00105	2.66
TNFRSF11A	0.0387	2.66
PODXL	6.5e-05	2.66
DAW1	0.00118	2.65
WISP1	1.34e-05	2.65
CGAS	0.0082	2.65
SH2D3C	0.0488	2.65
LINC00707	0.00181	2.65
FAM241A	0.000167	2.64
SEC14L5	0.00292	2.64
PLSCR4	1.56e-05	2.64
GLDN	0.0111	2.63
RGS9BP	0.0141	2.63
CBSL	2.48e-07	2.63
ARHGAP6	3.22e-06	2.63
FCGR2A	0.0201	2.63
GPR55	0.00724	2.63
ENKUR	0.0236	2.62
SGPP2	0.00332	2.62
CBS	4.23e-09	2.62
CHAC1	0.00365	2.62
DNAJC1	1.73e-10	2.62
FPR1	0.0181	2.62
ITGAX	0.0187	2.61
DPP4	8.38e-06	2.61
MOCOS	1.58e-06	2.6
FXYD5	0.0338	2.59
C5AR1	0.00408	2.59
IL1R1	3.72e-05	2.59
IRAK2	0.000724	2.59
CCRL2	8.37e-05	2.59
PILRA	4.52e-05	2.59
IL1R2	0.014	2.58
IL1RAPL1	0.0084	2.58
CTH	0.00161	2.57
PDE7B	3.5e-06	2.57
PCDHB18P	0.0304	2.57
MT1L	1.4e-05	2.57
SOX9	1.58e-06	2.56
TYROBP	0.0166	2.55
DHCR24	4.08e-05	2.55
SH2B3	2.14e-08	2.55
TICAM2	4.79e-05	2.54
PIEZO1	0.000467	2.54
ACPP	0.0024	2.54
LNX1	0.00765	2.54
CAMK1D	0.000334	2.53
CXCR2	0.0232	2.52
PPM1L	0.00106	2.52
LST1	0.0376	2.52
KIAA1324L	7.47e-10	2.52
RTN4RL1	0.00113	2.52
SHB	9.87e-06	2.52
ZNF185	0.00305	2.51
SLC6A17	0.014	2.51
PDCD1LG2	0.0243	2.51
DUOXA2	0.0102	2.51
RASGEF1C	0.000369	2.5
HLA-DQA1	0.0274	2.5
CEBPA	0.0207	2.49
ITPKA	0.00219	2.49
RNF207	0.0253	2.48
ICOSLG	0.00327	2.48
TBXA2R	0.00173	2.48
CFB	0.0489	2.48
TRIM16	1.61e-06	2.47
PRDM15	0.000399	2.47
SLC38A5	0.000157	2.47
TNFRSF1B	5.25e-06	2.47
GCNT1	1.53e-06	2.47
TYMP	0.000988	2.46
BMP2	0.0353	2.46
ALDOC	0.00106	2.46
PRB4	0.008	2.45
VWA1	0.00124	2.45
ZNF442	0.00049	2.45
ARHGAP25	0.000991	2.44
PAPPA	4.36e-06	2.44
RORB	0.00428	2.44
ZFYVE28	0.000103	2.44
TENM4	0.0016	2.44
SNAI3-AS1	0.000137	2.44
CDCP1	0.0242	2.43
S100A3	0.0134	2.43
ECEL1	0.00216	2.43
FOXG1	0.016	2.43
TCAF2P1	0.0127	2.43
SLC16A14	0.00662	2.42
LSS	2.38e-09	2.42
LINC01050	0.00796	2.42
JAK3	3.35e-05	2.42
OSMR-AS1	0.0295	2.41
DNAH2	0.00504	2.41
ROBO2	0.00104	2.41
FGF7	0.0427	2.41
MUC1	0.0184	2.4
DUOX1	8.33e-05	2.4
PHLDB2	0.000145	2.4
ST8SIA1	0.00184	2.4
RAC2	0.00812	2.4
SLC28A3	8.15e-06	2.4
FAM53B	0.00112	2.39
DPYD	0.000724	2.38
PCYT2	1.55e-08	2.38
STARD4	3.64e-07	2.38
ARHGEF34P	0.00732	2.38
SLA	0.000262	2.38
FERMT3	0.00238	2.38
MYOF	2.48e-06	2.38
RIPK4	0.00077	2.37
CDHR1	0.0201	2.37
MVK	1.62e-05	2.37
NFIB	0.000145	2.37
TMEM132B	0.00545	2.37
EPS8L3	0.0268	2.37
THBD	0.0204	2.37
S100A9	0.0149	2.36
FKBP11	0.00045	2.36
CST2	0.0418	2.36
HCK	0.014	2.36
DACT2	2.25e-05	2.35
LYNX1	2.73e-05	2.35
SLAMF8	0.00549	2.35
GIMAP6	0.0398	2.35
RASA3	1.37e-05	2.35
PYGL	7.47e-07	2.35
RAPGEF4	0.000232	2.35
SLCO2A1	0.00127	2.35
TRIM36	0.0311	2.34
LOC100130992	0.0103	2.33
FGR	0.0078	2.33
TMEM229A	0.0065	2.33
GCNA	0.0404	2.33
ZNF233	0.00148	2.32
LINC00957	0.0331	2.32
PRKX	0.000241	2.32
HIST2H2BE	0.00177	2.32
IL4I1	0.0347	2.32
C3AR1	0.0149	2.32
ZCWPW2	0.0326	2.32
MAP3K14-AS1	0.0108	2.31
WNT5B	0.023	2.31
LOC105274304	0.0201	2.31
SYK	0.0464	2.31
KLHL5	6.89e-07	2.31
TNFRSF19	0.000224	2.31
C11orf91	0.00698	2.31
C1QL3	0.0186	2.3
SYNGR3	0.000174	2.3
LEFTY2	0.00181	2.3
COL8A2	4.54e-05	2.3
BHLHA15	0.028	2.29
DHCR7	2.25e-05	2.29
SERPINA3	0.000519	2.29
SC5D	5.58e-08	2.29
AK7	0.0185	2.29
TSNAX-DISC1	0.0172	2.28
FSTL4	0.000967	2.28
BMP8B	0.00972	2.28
TSPAN12	0.00552	2.27
TBL1X	7.63e-05	2.27
DLX5	0.0152	2.27
CD68	3.91e-06	2.27
ADAMTS1	0.00187	2.27
VTN	4.42e-05	2.27
PLXND1	2.11e-05	2.26
LAMA2	0.0143	2.26
CGREF1	0.00422	2.26
EMILIN2	0.000116	2.26
GALNT2	1.02e-10	2.25
MSMP	0.0188	2.25
ADGRL3	3.75e-05	2.25
STEAP3	0.000128	2.25
CFH	9.72e-05	2.25
AJM1	0.0439	2.25
S100A4	0.0154	2.25
POPDC2	0.00352	2.25
ELOVL5	6.34e-16	2.24
CSF1	0.00325	2.24
PCSK6	2.04e-05	2.24
SQLE	1.36e-07	2.24
HMGCLL1	0.034	2.24
OSMR	2.81e-05	2.23
ADAM19	0.0203	2.23
TCAF2	0.0083	2.23
ITK	0.0297	2.23
ABCA7	0.00378	2.22
BCAS1	0.0228	2.22
EPHA4	1.27e-05	2.22
LOC100996724	0.00176	2.22
TNFAIP3	0.0213	2.22
MAP3K6	1.81e-05	2.21
ALOX5	8.18e-05	2.21
ERN1	4.94e-07	2.21
C1QTNF1-AS1	0.000424	2.21
COL23A1	0.0433	2.21
GK5	2.03e-05	2.21
SOX13	0.0403	2.2
LBX2-AS1	0.00154	2.2
TMEM45A	0.00153	2.2
RTL9	0.00332	2.2
LINC00706	0.0392	2.2
CDC14B	0.00077	2.2
OSBPL10	1.65e-05	2.2
PAQR5	0.001	2.19
SARM1	1.16e-05	2.19
SAMD15	0.00434	2.19
SYP	0.00132	2.19
ADPRH	1.17e-11	2.19
CPM	3.74e-05	2.19
TMED8	1.84e-05	2.19
PCDH19	0.000408	2.19
GPRC5A	0.0345	2.19
TNFSF11	0.00361	2.19
GPR158	0.00473	2.19
LHFPL6	1.16e-07	2.18
ALPK2	3.34e-07	2.18
LOC100506639	0.0132	2.18
PLIN2	0.00419	2.18
NPL	0.00702	2.18
SLC6A6	0.00906	2.18
PTGFR	0.00919	2.18
PNPLA7	0.0182	2.18
RASGEF1A	0.00882	2.17
RHPN2	0.00179	2.17
SPP1	0.0158	2.17
EYA4	0.0058	2.17
TGFBR3	0.00362	2.17
PLCB1	0.0291	2.17
SLC25A43	4.21e-10	2.17
FDPS	1.54e-06	2.17
NR3C1	8.59e-07	2.17
SELL	0.00994	2.16
DYSF	0.0335	2.16
ROR1	0.000157	2.16
CYP51A1	7.58e-09	2.16
IFIT2	0.0463	2.16
FAM124A	0.000113	2.15
FLRT3	2.24e-08	2.15
VSTM2L	0.00996	2.15
SMIM10L2B	0.0014	2.15
C2orf16	0.00352	2.15
SEMA4A	0.0198	2.15
GFI1	0.0101	2.15
EBP	2.48e-09	2.14
PTK2B	0.000117	2.14
GPR156	0.0103	2.14
PRKY	0.00585	2.14
LAMA4	0.000121	2.14
PITPNM2	0.000681	2.14
PLCG2	0.0233	2.14
MET	0.0248	2.14
RASD1	0.00331	2.14
OSGIN1	0.000931	2.13
PLA2G4C	0.0429	2.13
NEBL	9.22e-06	2.13
FAM216B	0.0426	2.12
ADA	0.00101	2.12
DLK1	0.000567	2.12
ZNF189	3.82e-06	2.12
FAM129A	0.00106	2.12
SARDH	4.53e-05	2.12
LAMB1	0.000352	2.12
BMI1	1.95e-07	2.11
CACNA1C	0.00502	2.11
C8orf46	0.0135	2.11
DPY19L3	4.75e-13	2.11
SCARB1	1.34e-06	2.11
NUDT16	0.00053	2.1
SLC7A5	6.35e-06	2.1
KCNA4	0.00372	2.1
A1BG-AS1	0.00212	2.1
SERPINF2	0.0136	2.1
FNDC11	0.0366	2.1
SLC12A8	6.83e-05	2.1
TNFRSF6B	0.0059	2.09
LSP1	0.0123	2.09
SCARF1	0.0236	2.09
PRRG1	0.000249	2.09
NSDHL	2.61e-07	2.09
LINC00900	0.0171	2.08
PEAK1	0.00048	2.07
PLA2G4A	0.00532	2.07
MBOAT7	4.85e-05	2.07
CXCR4	0.000661	2.07
ADGRV1	0.00508	2.07
TNFRSF10C	0.00777	2.07
FOXN2	6.5e-08	2.07
SOCS1	0.00307	2.06
PITPNC1	3.76e-05	2.06
NR1D1	0.000338	2.06
CRISPLD2	0.000579	2.06
AHNAK	0.000578	2.06
TTC27	3.73e-12	2.06
COL15A1	0.000216	2.05
DTX1	0.0255	2.05
IL6ST	1.71e-05	2.05
ITGA2	2.45e-05	2.05
TRPC3	7.03e-06	2.05
STX11	0.000375	2.05
GRTP1-AS1	0.0202	2.04
VEGFC	0.000394	2.04
PFKFB4	0.0229	2.04
SPRED3	0.0328	2.04
SLC49A3	0.00203	2.04
C1QTNF1	0.00012	2.04
SLC16A7	0.00114	2.04
PCDHGA2	0.0347	2.04
RHOU	2.08e-07	2.04
ARHGEF5	0.0035	2.04
EMP1	0.011	2.04
TMEM97	0.00101	2.04
ARHGAP5-AS1	0.0263	2.04
STXBP1	4.26e-09	2.04
ZMAT4	0.0177	2.03
EBF4	0.0042	2.03
SPRY3	0.0497	2.03
LPIN1	4.19e-07	2.03
INSIG1	0.00397	2.03
ITGAV	1e-06	2.03
ETHE1	2.86e-06	2.03
GAREM1	0.00704	2.02
ASPHD1	0.0101	2.02
TMEM163	0.00515	2.02
DUOXA1	0.0048	2.02
TRPS1	0.0154	2.02
JAKMIP2	2.76e-07	2.01
NPTX1	0.0208	2.01
FLJ23867	0.0293	2.01
AMDHD1	0.00596	2.01
SORBS2	3.45e-12	2.01
LY75-CD302	0.0342	2.01
TFPI2	0.000379	2.01
ARHGEF26	0.000329	2.01
MAB21L1	0.00606	2
PEAK3	0.032	2
LINC01119	0.00259	2
RFC4	2.56e-05	-2
IDH2	1.03e-07	-2
FAM227A	0.00537	-2
MGST3	1.52e-06	-2.01
APOA1	3.58e-05	-2.01
ATP5IF1	3.24e-06	-2.01
FNDC5	0.00238	-2.01
LIMS3	0.000151	-2.01
LIMS4	0.000151	-2.01
NRP2	0.0273	-2.01
GABRB3	0.0262	-2.02
PARP1	3.36e-07	-2.02
FANCB	0.0321	-2.02
PRLR	0.00464	-2.02
ZNF714	0.00028	-2.02
MIR17HG	0.0242	-2.03
ABHD17C	0.00277	-2.03
EPHB2	0.0101	-2.03
GREM1	0.0401	-2.03
COL4A5	0.0159	-2.03
LPL	0.000771	-2.04
GSDMD	0.000106	-2.04
POLE2	0.00674	-2.04
INHBA	0.00019	-2.04
NSG1	2.39e-11	-2.04
RHOBTB1	3.24e-07	-2.05
KIF18A	0.0104	-2.05
ARL4C	0.011	-2.05
PGM5	0.00301	-2.05
MTRNR2L8	0.000849	-2.05
BHMT2	4.42e-05	-2.05
STMN3	0.000108	-2.06
RBM5-AS1	0.0366	-2.06
CKAP2	0.00116	-2.06
FLYWCH1	4.09e-05	-2.06
NCAPD2	0.000276	-2.06
EFCAB11	0.000825	-2.06
NHSL2	0.0246	-2.06
CCDC74A	7.11e-08	-2.07
HYDIN2	0.0323	-2.07
HS3ST3A1	0.00809	-2.07
KCTD6	0.000234	-2.07
MCM3	7.58e-05	-2.07
CCDC150	0.0146	-2.07
ZFP91-CNTF	0.00757	-2.07
MTSS1L	0.0265	-2.07
TESK2	0.0105	-2.07
CSPP1	1.3e-06	-2.07
TCF7	0.0153	-2.08
RBP1	1.72e-11	-2.08
FAM189A2	0.00211	-2.08
H2AFZ	8.39e-07	-2.08
KHDRBS3	0.00584	-2.08
SUSD3	0.000736	-2.08
SMPDL3B	0.000394	-2.08
MNS1	0.00429	-2.08
HAUS8	8.01e-05	-2.08
PPP1R14C	0.000384	-2.08
SMAD9	0.000994	-2.08
TP53	1.11e-06	-2.09
PPT2-EGFL8	0.0002	-2.09
PPP1R12A-AS1	0.0376	-2.09
LOC100126784	0.0107	-2.09
CSPG4	0.00886	-2.09
ETNK2	0.000175	-2.09
TMEM117	0.00425	-2.09
ZNF219	2.44e-07	-2.09
CDK5	5.9e-06	-2.1
SERTAD4-AS1	0.0201	-2.1
USH1G	0.0198	-2.1
GSTO2	0.0474	-2.1
ACTA2	0.00963	-2.1
TIMELESS	1.75e-05	-2.1
TSPAN13	0.00121	-2.1
PLEKHG5	0.03	-2.1
NR2F1	0.000727	-2.1
PYCARD	0.000255	-2.1
EEPD1	0.00632	-2.1
SERTAD4	0.00867	-2.1
MTTP	0.00934	-2.1
PLAU	0.0478	-2.1
FAM239A	0.0162	-2.11
MAP6D1	2.08e-06	-2.11
MCM8	0.00408	-2.11
ZNF358	0.000136	-2.11
FBXO15	0.0434	-2.11
ATP9A	0.000487	-2.11
SKP2	0.00209	-2.11
FAM13C	1.35e-05	-2.11
KRBOX1	0.0451	-2.11
PPIH	3.16e-07	-2.11
IQSEC2	0.00512	-2.11
TSPAN9	7.46e-08	-2.11
FRMD4A	0.0298	-2.11
LIN9	0.0249	-2.11
HS6ST1	0.00295	-2.11
LOC284454	8.99e-05	-2.12
CCDC84	1.56e-05	-2.12
RMI2	4.67e-07	-2.12
PMAIP1	0.000718	-2.12
LYSMD2	0.00335	-2.12
DGLUCY	5.63e-08	-2.12
PCSK5	9.04e-07	-2.12
GGH	1.29e-06	-2.12
ESPL1	0.0124	-2.13
DERL3	0.00971	-2.13
ARVCF	0.000865	-2.13
HIST1H4C	5.71e-05	-2.13
CERS1	0.00197	-2.13
DMAC1	2.57e-11	-2.13
RACGAP1	6.05e-06	-2.14
LOC101928103	0.0381	-2.14
RHOJ	0.00567	-2.14
ECT2	0.00014	-2.14
SYT2	0.0149	-2.15
PRRT2	0.000675	-2.15
MYLK	0.00208	-2.15
MTRNR2L2	1.6e-05	-2.15
RARRES2	2.13e-06	-2.15
AKR1C2	0.02	-2.15
AKR7A3	0.0179	-2.16
EMX2	0.0336	-2.16
MAPK13	4.64e-12	-2.16
MTRNR2L10	0.0434	-2.16
WEE1	3.41e-05	-2.16
STAP2	1.54e-05	-2.17
SPRY2	7.11e-13	-2.17
SORL1	0.01	-2.17
KCNN3	0.0356	-2.17
CAP2	1.03e-05	-2.17
C14orf37	2.74e-05	-2.17
GOLGA6L9	6.07e-05	-2.17
BCL11A	0.00321	-2.17
ENO3	0.00013	-2.18
CDKN1C	0.00502	-2.18
MED14OS	0.0373	-2.18
NSD2	7.94e-06	-2.18
ST8SIA5	0.00102	-2.18
IPW	1.11e-06	-2.18
NOSTRIN	0.000582	-2.18
MBOAT1	0.000932	-2.19
ERC2	0.0134	-2.19
TEAD2	0.000815	-2.19
CKMT1A	0.0177	-2.19
SEMA7A	4.09e-06	-2.19
TMPO	5.55e-06	-2.19
TRABD2A	4.92e-15	-2.2
LRP3	0.00186	-2.2
LDLRAD4	0.0355	-2.2
MND1	0.0146	-2.2
UBE2CP5	0.0197	-2.21
SOWAHC	0.000531	-2.21
RIMS3	2.45e-05	-2.21
MLLT11	1.05e-05	-2.21
FKBP9P1	0.00113	-2.21
ZNF576	3.59e-07	-2.21
PPP1R12B	4.57e-05	-2.21
TLN2	0.00526	-2.21
COL1A1	5.17e-05	-2.21
RFC5	7.2e-06	-2.21
ASRGL1	6.78e-07	-2.22
NOS3	0.0211	-2.22
MYZAP	2.41e-07	-2.22
CHRNB4	0.00893	-2.23
C21orf59-TCP10L	0.0135	-2.23
DDIT4L	0.00374	-2.23
GABBR2	0.0472	-2.23
TMEFF1	0.00593	-2.23
POM121L8P	0.0377	-2.23
IFFO2	0.0367	-2.23
WNT11	0.0319	-2.24
OPN3	1.72e-08	-2.24
AIF1L	4.41e-05	-2.24
TGIF2-C20orf24	0.0304	-2.24
SEMA6C	0.00286	-2.24
RASL11B	0.00226	-2.25
RNFT2	0.00896	-2.25
MANSC1	4.37e-05	-2.25
CACNB2	0.0121	-2.25
GFRA3	0.0477	-2.25
ENPP1	0.0029	-2.26
BLM	0.0007	-2.26
TMOD1	0.00163	-2.27
CDCA7L	3.75e-05	-2.27
PDLIM3	5.01e-05	-2.27
GRM8	0.00166	-2.28
LRFN1	0.000875	-2.28
C19orf57	6.59e-05	-2.28
CDH24	0.00294	-2.28
ARHGEF39	2.02e-05	-2.28
MASP1	0.00453	-2.28
DCLK1	0.000195	-2.28
SNX29P2	1.27e-08	-2.29
THSD7B	0.00689	-2.29
CCDC34	4.18e-05	-2.29
KIF20B	2.08e-05	-2.29
F2R	5.44e-08	-2.29
ARHGAP29	0.0049	-2.29
NDRG2	8.61e-08	-2.3
LMO7	2.76e-05	-2.3
KIF23	3.39e-07	-2.3
HMGN5	4.84e-06	-2.3
LAYN	0.000828	-2.3
ETV4	0.0007	-2.31
PROCR	5.02e-07	-2.31
CYR61	0.000198	-2.31
CSRP2	5.46e-19	-2.31
ZNF519	0.0251	-2.31
LOC100506368	0.0401	-2.32
NINJ2	0.0358	-2.32
MEX3A	4.89e-05	-2.32
MMP11	0.00137	-2.32
USP2	0.00599	-2.32
PPT2	5.61e-08	-2.33
YPEL1	2.36e-09	-2.33
POLE	0.00258	-2.33
POC1A	3.06e-07	-2.33
CCDC85B	2.44e-06	-2.34
CEL	0.00876	-2.34
LBH	0.00236	-2.34
KHDC1	0.000111	-2.34
ANKRD37	0.00145	-2.34
UBE2Q2P2	0.00232	-2.34
FHL2	4.39e-15	-2.34
ISG15	0.00044	-2.34
NBL1	3.12e-07	-2.35
MSH5	0.000754	-2.35
GOLGA2P10	0.015	-2.35
TEDC1	8.8e-08	-2.35
GREB1	4.35e-05	-2.35
LINC00965	0.0222	-2.35
NR1I2	0.00919	-2.35
EFHC2	0.00563	-2.35
TYMS	9.83e-10	-2.36
DSE	1.53e-05	-2.36
SMC2	1.14e-06	-2.36
SLC44A5	0.000923	-2.36
SLC37A4	5.64e-10	-2.36
RNASE1	1.15e-07	-2.36
C9orf116	4.77e-08	-2.37
MTUS2	0.0489	-2.37
LOC100128885	0.0465	-2.37
NUDT1	6.71e-08	-2.37
CHST8	0.0062	-2.37
MAGI1	0.000342	-2.37
CHADL	0.00177	-2.37
ZGRF1	0.00317	-2.37
GLDC	0.00276	-2.38
UNG	1.62e-07	-2.38
CNNM2	1.02e-05	-2.38
CHRNA5	0.00319	-2.38
MAOB	2.81e-06	-2.38
ATAD5	0.000404	-2.39
SKA1	0.00562	-2.39
TMEM106C	4.05e-12	-2.39
RHBDL3	0.041	-2.39
LIMS2	1.68e-07	-2.39
PRR15	0.00105	-2.39
AMH	0.000536	-2.4
NDP	6.16e-06	-2.4
GDF3	0.00517	-2.4
IFITM1	2.42e-05	-2.41
SAPCD2	0.0053	-2.41
LOC728392	0.000806	-2.41
NUDT10	0.0168	-2.41
KRT8	5.9e-10	-2.41
TMEM132A	3.5e-05	-2.41
FAM241B	0.000278	-2.42
NFIA	0.000159	-2.42
PRDM1	0.000269	-2.42
EPHX1	6.85e-11	-2.43
PDE9A	0.00595	-2.43
NKAPP1	0.0215	-2.43
SGO2	0.000951	-2.43
AGPAT4	7.71e-07	-2.43
EXOC3L4	0.0448	-2.43
GXYLT2	1.27e-05	-2.43
H2AFY2	1.44e-06	-2.43
UST	3.96e-10	-2.43
MEST	0.00298	-2.44
PARD6A	1.99e-08	-2.44
PRDM6	0.0108	-2.44
CENPQ	0.00035	-2.44
CDT1	8.87e-05	-2.44
MPV17L	0.00295	-2.44
FANCG	1.88e-09	-2.44
LINC01480	0.0111	-2.44
GSTA1	0.00212	-2.44
HMGB1	7.06e-13	-2.44
HAPLN3	5.04e-05	-2.45
LOC646029	1.97e-06	-2.45
SOX5	0.016	-2.45
EPHX3	0.00737	-2.45
ZNF90	0.0112	-2.45
RUNX1T1	0.0433	-2.45
GKAP1	0.00106	-2.45
PDK4	2.29e-05	-2.46
FAM66B	0.00882	-2.46
PSMC3IP	0.000132	-2.46
PWRN3	0.0201	-2.46
ITPRIPL1	0.00323	-2.47
TSPAN33	0.00579	-2.47
DSCC1	0.000465	-2.47
PLCXD3	5.33e-06	-2.47
P4HA3	0.000161	-2.47
NCAPG2	3.62e-05	-2.47
AKR1B1	1.06e-14	-2.47
ZDHHC8P1	1.44e-10	-2.48
CASC15	0.0315	-2.48
NOS2	0.000757	-2.48
ANKLE1	0.0153	-2.49
JAG1	0.00281	-2.49
DIXDC1	3.8e-06	-2.49
MINOS1-NBL1	0.00775	-2.49
OGDHL	0.0461	-2.5
NFATC2	0.00631	-2.5
TMEM44	2.27e-06	-2.5
GLIS2	0.00231	-2.5
GPC2	0.000158	-2.5
SLC37A1	0.00542	-2.5
SLC48A1	3.35e-07	-2.5
FAM46B	0.00164	-2.51
F2RL3	0.0102	-2.51
H2AFX	1.2e-09	-2.51
GOLGA6L10	0.0065	-2.51
MYO5B	5.45e-05	-2.52
CCDC88C	0.028	-2.53
CKMT2	0.00367	-2.53
TPD52L1	0.00054	-2.53
SLCO3A1	1.52e-07	-2.54
UBXN8	3.18e-05	-2.54
LINC00842	0.0426	-2.54
SELENBP1	1.22e-06	-2.55
CEP72	4.39e-06	-2.55
SULT1C4	8.82e-05	-2.55
IL11RA	3.98e-11	-2.55
LY6E-DT	0.00486	-2.55
CEACAM21	0.000122	-2.55
GUSBP3	0.00747	-2.55
ARHGAP11B	0.00416	-2.55
PTTG1	8.47e-05	-2.55
XRCC3	1.97e-06	-2.56
PCED1B	1.55e-07	-2.56
FBXO5	9.25e-06	-2.56
TRAIP	3.39e-05	-2.57
SYNPO2	0.000464	-2.57
MCM5	4.89e-07	-2.57
NRK	0.000247	-2.57
SLC14A1	0.0192	-2.58
LRRN2	0.0421	-2.58
NELL2	1.42e-12	-2.58
CYP3A5	0.0423	-2.58
LRRC45	5.65e-06	-2.58
HOMER1	2.22e-05	-2.59
MAMDC2	1.74e-07	-2.59
CAPS2	0.0114	-2.59
LOC101929583	0.0418	-2.59
NASP	2.61e-13	-2.6
RIMS4	0.00122	-2.6
MMS22L	0.000113	-2.61
ARL9	0.0388	-2.61
FAM43A	0.0114	-2.61
ADSSL1	0.000175	-2.61
FCGBP	0.0331	-2.61
PRSS12	0.000617	-2.62
CPZ	0.000375	-2.62
CHEK1	4.14e-06	-2.62
HIC1	0.0052	-2.62
TET1	0.00228	-2.63
LIG1	3.01e-08	-2.63
DACT1	5.48e-05	-2.63
TPX2	2.67e-06	-2.63
TEDC2	4.22e-06	-2.63
ACSM3	4.32e-06	-2.63
FAM78A	0.00345	-2.64
PARPBP	0.000859	-2.64
MST1L	0.0023	-2.64
KCNQ1	9.64e-05	-2.65
GPC5	0.000246	-2.65
MDFI	7.28e-07	-2.65
PMEL	0.000221	-2.66
FLNC	0.00344	-2.66
KCNG1	2.06e-08	-2.66
C19orf48	3.94e-14	-2.66
TAF7L	0.0222	-2.66
NR0B1	0.012	-2.66
ABCA8	1.56e-05	-2.67
FAT3	0.00873	-2.67
TCN2	2.18e-05	-2.67
ZNF252P-AS1	0.000926	-2.67
GAS2L3	0.00553	-2.67
LOC100288637	0.00186	-2.67
SPECC1	6.38e-08	-2.67
ADAMTS15	0.00401	-2.68
RECQL4	6.03e-06	-2.68
CPA4	0.042	-2.68
KLK1	0.000264	-2.69
CRABP1	0.0482	-2.69
CMBL	7.55e-08	-2.69
DAPK1	6.82e-06	-2.69
ACAN	0.000273	-2.69
NTN4	1.24e-05	-2.7
RNASEH2A	3.02e-15	-2.7
EME1	0.00027	-2.7
SLC25A10	1.84e-09	-2.7
VSTM4	4.39e-08	-2.7
SULF1	0.0282	-2.71
SIGLEC11	4.31e-14	-2.71
MCM4	7.96e-07	-2.72
CDCA4	1.09e-10	-2.72
SMC4	1.88e-07	-2.72
LOC100505555	4.29e-05	-2.72
RALGAPA2	3.03e-08	-2.73
NXPH4	0.00361	-2.73
DUSP26	0.00634	-2.73
USP35	0.000584	-2.73
AUNIP	0.00867	-2.73
HMOX1	0.000545	-2.74
KIF11	0.000242	-2.74
CHAF1B	8.63e-07	-2.74
KIF14	0.00239	-2.74
PALM2	1.25e-06	-2.75
HOXD10	0.00185	-2.76
ESR2	1.29e-05	-2.76
IFI35	8.27e-16	-2.76
PTPRD	0.00139	-2.76
PIM1	6.26e-05	-2.76
HASPIN	0.00321	-2.76
PAK3	3.96e-08	-2.77
NQO1	5.35e-07	-2.77
WWOX	3.51e-08	-2.77
F3	1.98e-06	-2.77
IRAIN	1.04e-06	-2.77
PRRT1	2.21e-05	-2.78
CHAF1A	2.99e-07	-2.78
GNMT	0.0152	-2.78
SYTL5	0.000802	-2.79
KCNK1	4.5e-06	-2.79
PLCXD2	0.0474	-2.79
DSP	3.42e-08	-2.79
IL17RB	0.0116	-2.79
NPTXR	0.00254	-2.8
LRRC20	0.000487	-2.8
KCNF1	0.0467	-2.8
NEK2	0.00848	-2.8
MELK	1.29e-05	-2.81
CLEC4M	0.000596	-2.81
NEXN	3.91e-05	-2.81
ERICH5	6.19e-07	-2.82
RAPGEF3	0.0274	-2.82
FRY	0.00651	-2.82
HOOK1	0.0127	-2.83
GCHFR	3.28e-07	-2.83
CKAP2L	0.00165	-2.84
ASS1	3.26e-07	-2.84
TSPAN6	1.87e-06	-2.84
GATM	1.05e-07	-2.85
GAP43	2.08e-06	-2.85
TSPAN15	0.00053	-2.85
ITGB5	6.27e-13	-2.85
E2F1	1.72e-06	-2.86
EMC3-AS1	6.01e-05	-2.86
LRP5L	0.000467	-2.87
ARHGAP22	0.00553	-2.87
SESN3	3.16e-08	-2.87
HMGA2	7.73e-05	-2.87
FAM198A	0.00104	-2.87
GINS1	9.43e-05	-2.87
CCDC74B	2.57e-07	-2.87
SLFN13	0.0173	-2.88
ZNF492	0.00949	-2.89
STIL	3.81e-07	-2.89
BRCA1	1.09e-05	-2.89
DUSP2	0.000149	-2.89
RBM24	0.00291	-2.9
DNA2	0.000259	-2.9
AURKA	1.33e-05	-2.9
PHEX	2.27e-06	-2.9
PDE1B	3.14e-09	-2.9
ANGPTL2	5.66e-05	-2.9
FANCI	4.44e-07	-2.91
LOC100507412	2.01e-06	-2.91
NRIP2	0.027	-2.91
HMGN2P46	0.0354	-2.92
LOC100129940	0.00147	-2.92
PRR26	0.0072	-2.92
HIF3A	0.000128	-2.93
CLUHP3	0.00937	-2.93
S1PR3	2.29e-05	-2.93
CD3EAP	1.41e-06	-2.94
IQGAP3	0.00266	-2.94
INTS4P1	0.0209	-2.94
NLGN3	0.00184	-2.94
VASH2	0.0002	-2.95
MIS18BP1	2.5e-08	-2.96
C17orf53	2.05e-08	-2.96
NCAPG	0.000121	-2.97
PSRC1	1.55e-05	-2.97
PIF1	0.0205	-2.97
TMSB15B	5.22e-07	-2.97
LINC01224	0.0416	-2.97
PRC1	3.32e-06	-2.98
CTGF	0.00014	-2.99
EGR4	0.000184	-2.99
LINC01550	0.015	-3
ENC1	8.78e-06	-3
RAB9B	4.68e-09	-3
GIPC2	0.00642	-3.01
LINC01605	0.00304	-3.01
DIAPH3	1.13e-09	-3.01
NAV2	1.19e-05	-3.01
ZBTB8B	0.00257	-3.02
PEAR1	0.0214	-3.02
ZNF367	0.000194	-3.02
GPR3	1.16e-11	-3.02
ROCK1P1	0.0213	-3.02
TRIP13	2.35e-08	-3.03
TMC5	0.0116	-3.03
LGR6	0.000212	-3.03
PTPRZ1	0.008	-3.04
ZNF423	0.000101	-3.04
METTL24	0.000173	-3.04
NXNL2	0.00631	-3.04
NEIL1	1.12e-06	-3.04
CHST13	0.037	-3.05
MTRNR2L3	0.0405	-3.05
METTL7B	0.000241	-3.05
SLC44A4	0.0358	-3.05
MATN2	0.000165	-3.05
ARHGAP11A	8.45e-07	-3.06
CYP3A4	0.00504	-3.06
KIAA0754	0.000427	-3.06
ANKRD18B	0.000108	-3.06
CCDC144CP	0.0438	-3.06
F2RL1	8.37e-12	-3.06
RPSAP52	0.000667	-3.07
ALDH1L1	0.000369	-3.07
CABLES1	0.000415	-3.07
TDRKH-AS1	0.00291	-3.08
FAM171A2	0.000977	-3.08
KRT18	1.48e-08	-3.09
EGFL8	0.00566	-3.09
CYTOR	0.00199	-3.09
CDO1	8.5e-06	-3.09
PLK4	9.16e-05	-3.1
BRINP2	0.000197	-3.1
CDC25A	5.53e-05	-3.11
AMT	3.37e-06	-3.11
IGFBP7-AS1	0.0128	-3.11
HPR	0.0216	-3.11
SMARCD3	1.48e-11	-3.12
CD302	1.77e-06	-3.13
FAM19A3	0.00481	-3.13
ANK2	4.1e-07	-3.13
EPHB3	4.69e-05	-3.14
RASL12	3.77e-09	-3.15
CENPW	1.48e-07	-3.15
CAV1	3.14e-07	-3.15
PLEKHB1	1.94e-10	-3.16
E2F8	0.00844	-3.16
HMMR	9.75e-05	-3.16
MAGED2	1.8e-26	-3.16
TLL2	0.000444	-3.17
ADAMTS8	0.00796	-3.17
SFRP1	1.56e-06	-3.17
CHTF18	3.03e-11	-3.17
PCP4L1	0.0284	-3.18
ANLN	1.25e-05	-3.18
HPGD	0.00077	-3.19
ST6GAL1	0.000873	-3.19
FBLN1	9.63e-07	-3.2
GINS4	4.46e-12	-3.2
PRTG	0.0428	-3.2
CKS1B	1.09e-09	-3.2
AMHR2	2.14e-18	-3.2
ASPM	0.000334	-3.21
NR4A2	0.0208	-3.21
GSTA5	0.0155	-3.21
TSPAN2	0.00191	-3.22
LEMD1-AS1	1.5e-05	-3.26
PIR	3.56e-07	-3.26
MCF2L-AS1	0.0408	-3.26
HSPA6	0.000768	-3.27
CIP2A	3.27e-05	-3.27
DACH2	0.00454	-3.27
MAD2L1	4.21e-06	-3.27
ZIM2-AS1	0.000182	-3.27
SH3GL2	0.015	-3.28
ADAMTS16	0.000277	-3.29
LAPTM4B	2.73e-12	-3.29
RNF103-CHMP3	0.0373	-3.29
PHYHIPL	0.0403	-3.3
TSPAN7	2.57e-10	-3.3
CXCL6	5.1e-05	-3.3
KIF20A	0.0009	-3.3
EYA2	0.00304	-3.3
TCEA3	1.67e-12	-3.3
ALDH18A1	1.47e-10	-3.31
PCDH18	0.000258	-3.31
C6orf52	0.0147	-3.31
XIRP1	0.0028	-3.32
PHKG1	0.0038	-3.32
ADAM22	0.0306	-3.32
SELENOP	1.24e-07	-3.32
FILIP1	1.74e-05	-3.33
BMP3	2.15e-06	-3.34
PDE6A	0.00809	-3.35
ERG	0.0148	-3.36
KCNA5	0.0489	-3.36
INHBB	0.000327	-3.36
ASB2	0.013	-3.36
STMN1	6.5e-19	-3.37
ESCO2	3.06e-05	-3.37
HAPLN1	0.00012	-3.37
CDKN3	6.75e-05	-3.38
ASTN2	2.45e-06	-3.39
DDX11-AS1	0.00317	-3.4
ACTC1	0.000955	-3.4
OIP5	4.66e-07	-3.42
MYH11	0.000269	-3.42
EPN3	0.0013	-3.42
OLFM2	6.16e-05	-3.42
KIF4A	9.02e-05	-3.43
TONSL	5.76e-07	-3.43
NEK10	0.00823	-3.43
POM121L9P	0.0343	-3.43
GALNT16	0.0229	-3.43
CTNNA2	0.00116	-3.44
LOC105379152	0.0213	-3.44
NUP210	5.26e-06	-3.44
EXOC3L1	1.54e-06	-3.45
ZNF695	0.00113	-3.45
ADORA1	0.00719	-3.45
DPH6-AS1	5.17e-06	-3.46
PODNL1	1.48e-05	-3.46
LMNTD1	0.012	-3.46
SPDL1	3.6e-06	-3.46
HMGB2	7.23e-08	-3.47
CHST1	6.6e-05	-3.47
PTHLH	7.64e-06	-3.48
MDK	1.28e-12	-3.49
LOC101927000	0.0039	-3.5
CENPE	5.23e-05	-3.51
EML5	2.58e-07	-3.51
KLHL32	1.83e-05	-3.52
HSD17B1	1.97e-07	-3.52
SLC2A5	7.99e-05	-3.52
DNM3OS	0.00561	-3.54
KIF22	1.61e-11	-3.54
OLFML3	0.00468	-3.55
HMGB3	3.03e-11	-3.55
KIF17	0.00871	-3.55
SPRR2A	0.0329	-3.55
AQP1	0.0143	-3.55
GPX3	4.42e-07	-3.56
CDC6	5.63e-08	-3.56
BRCA2	3.26e-05	-3.56
UBE2T	1.32e-12	-3.56
CLEC18C	0.0175	-3.58
KIF24	0.000265	-3.58
RAB17	0.0192	-3.58
PRR36	0.0397	-3.58
ESR1	0.00194	-3.59
FZD4	4.56e-08	-3.59
SH3TC2	0.0298	-3.6
MXD3	1.68e-06	-3.6
DAAM2	0.00624	-3.6
HES1	9.31e-06	-3.6
TAGLN	1.22e-07	-3.6
FAM83D	4.9e-05	-3.61
PRR11	1.8e-05	-3.61
DDIAS	3.9e-05	-3.62
CCNA2	5.84e-05	-3.63
HOPX	4.11e-10	-3.64
FIBIN	0.00598	-3.64
KNL1	0.000589	-3.64
KCNE5	0.000415	-3.65
PRSS35	1.97e-07	-3.65
TICRR	2.36e-05	-3.67
ACOX2	7.08e-18	-3.7
SPC24	0.000712	-3.71
ARC	0.00309	-3.71
GMPR	9.26e-10	-3.71
REG3G	0.0158	-3.71
LARGE2	3.31e-07	-3.71
CRYZL2P-SEC16B	0.0018	-3.72
RUFY4	0.000305	-3.72
CIT	2.09e-05	-3.72
TMC7	0.000366	-3.73
DHFR	1.1e-07	-3.73
KCNH3	1.63e-06	-3.73
GINS2	2.46e-08	-3.73
LYPD6	0.0202	-3.74
RAPSN	0.0308	-3.76
MCM2	2.4e-09	-3.76
SLC38A4	0.00832	-3.76
DEPDC1B	0.000389	-3.76
ST6GALNAC1	0.0247	-3.76
HTRA4	0.0303	-3.76
DDX12P	4.52e-08	-3.77
NPAP1	0.0296	-3.77
NEIL3	0.000291	-3.77
CKS2	1.2e-15	-3.78
RIBC2	0.026	-3.79
MAGEB3	0.00404	-3.79
HJURP	0.000234	-3.79
CDH1	0.0337	-3.8
TRPV4	0.000774	-3.8
PLK1	0.000326	-3.8
KIF2C	1.73e-06	-3.81
WDR62	2.02e-05	-3.82
ZNF114	0.00696	-3.82
HSPA7	0.0125	-3.82
NEFL	0.0227	-3.83
CENPH	4.37e-06	-3.83
WDR76	1.87e-05	-3.83
SPATA31C2	0.028	-3.84
BEST3	0.00278	-3.84
PASK	9.76e-06	-3.84
DEPDC1	1.68e-05	-3.85
CCNE2	0.000269	-3.86
SBK1	8.6e-08	-3.86
CENPK	4.08e-05	-3.86
LOC101927050	0.000909	-3.86
DLGAP5	7.14e-05	-3.87
MIR924HG	0.0112	-3.87
PDGFB	0.000549	-3.87
GSTA2	0.000526	-3.88
CCM2L	0.0106	-3.88
LOC441204	3.6e-05	-3.88
CDCA8	1.32e-06	-3.88
BRINP1	0.0123	-3.9
SYNE2	3.52e-12	-3.91
CES5AP1	1.87e-05	-3.92
DNAJC22	2.06e-05	-3.93
MSC	0.000812	-3.93
PCAT14	0.00866	-3.93
DGKI	0.00157	-3.93
GABRA5	2.95e-15	-3.93
NDC80	3.13e-05	-3.93
C2orf15	0.0458	-3.95
ERCC6L	0.000281	-3.95
S100B	8.9e-06	-3.96
SKA3	0.000161	-3.96
ITGA10	0.00098	-3.97
BUB1B	3.99e-05	-3.98
TCF19	1.3e-11	-3.98
HPX	0.000351	-3.98
BUB1B-PAK6	7.37e-05	-3.99
TMEM184A	0.0068	-4
TNFSF4	5.67e-07	-4.01
LRRIQ1	0.00949	-4.02
PKNOX2	0.00115	-4.02
TMPO-AS1	0.000443	-4.02
FREM1	0.0265	-4.03
SCARA3	5e-07	-4.04
ITGB3	1.08e-09	-4.05
ARPP21	2.14e-06	-4.05
GPBAR1	0.000107	-4.06
CEP55	3.62e-05	-4.06
LOC100128361	0.0142	-4.06
FANCA	2.16e-11	-4.08
CAMK2B	3.2e-07	-4.08
ORC1	3.04e-06	-4.09
CDC25C	0.000166	-4.09
MYCBPAP	0.000113	-4.09
MTFR2	0.0001	-4.1
NUAK2	0.000266	-4.1
XRCC2	5.1e-08	-4.11
DCLK3	0.0469	-4.11
PPP1R1A	5.82e-08	-4.12
RASGRP3	5.7e-05	-4.12
PALLD	1.78e-12	-4.13
GTSE1	7.64e-05	-4.13
KLHDC8A	2.29e-14	-4.13
ZNF488	0.00735	-4.13
ZCCHC12	1.67e-06	-4.13
C1QTNF3	0.00223	-4.13
CDCA2	2.4e-07	-4.14
IHH	0.00454	-4.15
TTYH1	4.37e-14	-4.15
FANCD2	3.62e-08	-4.16
MCM7	1.92e-12	-4.16
CHODL	4.28e-06	-4.2
EXO1	2.28e-05	-4.21
MTNR1B	0.00269	-4.22
CPXM1	2e-07	-4.23
ADCY5	0.000916	-4.25
NKD1	0.0126	-4.26
UHRF1	2.04e-08	-4.27
BUB1	2.15e-10	-4.28
NUF2	2.32e-05	-4.28
SPARCL1	2.66e-11	-4.28
NCAPH	1.01e-06	-4.29
ZWINT	3.81e-09	-4.29
KLHDC9	0.0301	-4.3
SERPINE2	7.76e-20	-4.31
ARHGEF16	2.07e-11	-4.31
LZTS1	2.09e-05	-4.31
RAD51AP1	7.08e-06	-4.32
ACTG2	0.000783	-4.32
HTRA1	2.42e-10	-4.33
CENPU	2.1e-06	-4.33
SLC5A8	0.00628	-4.33
NUSAP1	1.6e-08	-4.35
TACC3	3.92e-08	-4.36
ORC6	3.63e-11	-4.36
TTK	5.51e-05	-4.38
ZPLD1	0.0119	-4.39
SHANK2	0.00258	-4.4
SLC12A5	0.00168	-4.4
CCNB1	1.94e-08	-4.4
RDH10	1.66e-06	-4.41
BGN	2.17e-09	-4.41
TOP2A	9.53e-05	-4.43
CCNB2	1.32e-06	-4.44
CDCA3	4.43e-06	-4.44
MGAT4EP	0.0137	-4.45
RTKN2	1.68e-05	-4.47
LINC00504	0.00979	-4.48
GSTA7P	0.0204	-4.48
NNAT	3.74e-10	-4.48
GPR17	0.00112	-4.52
KLHL6	8.48e-11	-4.53
GLB1L2	9.4e-07	-4.56
LINC01659	0.00616	-4.56
CHRD	2.37e-05	-4.56
KIF18B	1.81e-05	-4.58
TROAP	3.03e-06	-4.59
FLJ30901	2.59e-05	-4.61
DOCK2	8.78e-06	-4.63
LINC01785	1.6e-07	-4.64
AQP10	0.000813	-4.64
PRAG1	5.66e-05	-4.65
MIR4435-2HG	2.37e-08	-4.65
HELLS	1.9e-07	-4.66
KIAA1217	4.88e-11	-4.66
SPAG5	2.08e-06	-4.68
SLC1A6	0.00153	-4.68
POLQ	1.4e-05	-4.68
DENND2A	0.00102	-4.7
MEX3B	7.74e-08	-4.7
ABCG1	6.71e-05	-4.71
KRT7	0.0152	-4.71
TMPRSS9	3.24e-10	-4.71
TMEM110-MUSTN1	0.0131	-4.72
HCRTR1	0.00305	-4.73
PALM2-AKAP2	0.000702	-4.74
LOC100507002	0.000687	-4.75
CDCA5	1.32e-08	-4.77
HTR1B	0.00606	-4.79
CBLN1	7.39e-05	-4.81
MOXD1	0.00182	-4.84
MKI67	0.00027	-4.84
ADAMTS10	0.000533	-4.84
GDF5	0.0418	-4.85
TRIM43	0.00998	-4.86
DMBT1	0.0128	-4.87
FAM111B	3.3e-05	-4.88
HOXD11	2.65e-06	-4.89
ID3	1.11e-09	-4.9
SAMD12	0.00456	-4.9
CNN1	6.09e-13	-4.94
GABRB1	0.0394	-4.95
FBLN2	1.06e-07	-4.99
TNNI3	7.97e-23	-5
LMNB1	2.24e-09	-5.02
CYP4F29P	0.000973	-5.04
PLXDC1	0.00981	-5.06
FGFBP2	0.000276	-5.07
CENPA	8.01e-07	-5.07
CHRM4	2.77e-07	-5.08
CTSV	1.18e-09	-5.1
RBM20	0.000118	-5.12
LINC01543	0.0261	-5.16
PBK	3.17e-06	-5.2
EMILIN3	1.37e-07	-5.24
WNK2	0.00169	-5.25
MAP2K6	0.000637	-5.26
GLYATL1	0.000149	-5.26
LYPD1	1.94e-08	-5.31
GPR1-AS	0.00592	-5.32
DTL	7.64e-09	-5.35
STOX1	0.00109	-5.36
FOXM1	4.1e-07	-5.36
ELAVL2	0.00264	-5.36
KCNIP4	0.00314	-5.38
IGSF9	6.78e-10	-5.4
CRHBP	5.63e-09	-5.41
ACTA1	0.000633	-5.44
CDC20	3.64e-06	-5.48
AURKB	9.19e-09	-5.5
CLSPN	1.64e-09	-5.5
BRIP1	8.94e-05	-5.55
DRD5P2	0.0124	-5.58
LOC101060524	0.0124	-5.58
RAD51	2.77e-12	-5.58
BIRC5	1.45e-07	-5.59
EDNRB	1.29e-07	-5.61
SGO1	7.95e-06	-5.62
TK1	6.71e-11	-5.64
MYCN	0.000241	-5.68
HSD11B2	8.54e-08	-5.68
DPF3	3.77e-09	-5.71
KLK15	0.0203	-5.75
SLC4A1	0.0228	-5.76
ARMC4	0.00624	-5.78
LRRC17	1.31e-09	-5.81
CDC45	4.75e-11	-5.81
LOXL1	0.000531	-5.81
CASR	8.78e-06	-5.83
RRM2	1.88e-07	-5.84
PKMYT1	8.84e-08	-5.86
CSMD2	0.0115	-5.88
FAM107A	2.64e-05	-5.9
E2F2	1.26e-05	-5.92
CDK1	3.45e-09	-5.92
SLITRK6	0.00502	-5.93
SHROOM4	5.02e-06	-5.96
MYT1	0.0236	-5.96
FBXO43	0.00417	-5.96
NR4A3	0.000206	-6.04
GYPB	0.0166	-6.04
CYP39A1	0.000274	-6.05
SYCE2	0.000533	-6.08
GLB1L3	9.99e-06	-6.16
PWRN1	0.00113	-6.19
PROM1	0.00679	-6.2
BIRC7	1.93e-07	-6.25
LOC100129931	0.0337	-6.25
RHOXF1-AS1	0.00229	-6.26
SPTSSB	0.00274	-6.28
KIF15	5.07e-08	-6.29
MEGF6	4.41e-05	-6.37
NPAS4	0.00326	-6.38
ALX4	0.00354	-6.4
COL16A1	9.88e-06	-6.44
MCM10	3.01e-09	-6.44
TMEM35A	7.1e-08	-6.48
ASF1B	2.27e-13	-6.48
ABLIM1	9.22e-07	-6.48
GAL3ST3	9.57e-12	-6.58
PCLAF	8.31e-08	-6.58
KIFC1	8.93e-09	-6.59
SOX4	8.5e-16	-6.6
PRLHR	0.0183	-6.64
CLEC18B	1.53e-06	-6.64
SYT13	0.00959	-6.7
RAD54L	1.88e-09	-6.7
UBE2C	2.14e-07	-6.7
WIF1	1.29e-05	-6.71
ADCY10P1	0.0178	-6.73
LINC01512	0.000107	-6.75
NUP62CL	1.06e-05	-6.76
APOBEC3B	5.14e-13	-6.76
CENPF	1.73e-08	-6.83
FAM19A2	5.1e-13	-6.83
MYL7	2.81e-07	-6.89
CRYGD	4.4e-10	-6.94
MYBL2	2.25e-11	-7.04
HIST1H1A	7.01e-08	-7.06
LOC100506178	8.97e-06	-7.07
NANOG	0.00168	-7.09
GEM	1.09e-20	-7.32
TMSB15A	9.81e-13	-7.35
SPSB4	4.09e-06	-7.4
TDGF1P3	3.27e-06	-7.45
KCNMB2	3.71e-08	-7.47
MRAP2	2.08e-09	-7.49
CHST4	0.000956	-7.55
GJA5	2.67e-17	-7.57
LINC01133	0.00938	-7.6
DMBX1	0.00115	-7.8
MOBP	3.5e-10	-7.83
KIAA1257	0.00201	-7.86
LINC01102	0.000907	-7.87
PIMREG	8.67e-15	-7.92
CENPM	1.85e-17	-7.93
SPC25	7.51e-07	-7.95
ANKRD20A11P	0.0161	-7.96
MGP	2.79e-11	-8.01
IL24	0.0103	-8.07
FSHR	9.74e-09	-8.13
NKAIN4	0.0181	-8.15
CRB1	1.02e-09	-8.3
PLAT	1.61e-07	-8.44
TINAGL1	5.04e-16	-8.48
MEOX1	0.00604	-8.54
ITGA11	1.04e-07	-8.6
CSPG5	1.88e-12	-8.69
RHBG	3.3e-07	-8.97
LOC105375304	5.28e-05	-9.15
TEX45	6.62e-05	-9.26
PKD1L1	9.33e-05	-9.66
PADI3	0.00184	-9.7
A2ML1	9.91e-09	-9.88
PLA2G1B	0.00156	-9.89
DAND5	5.9e-06	-10.03
HIST1H1B	0.00175	-10.07
CLDN6	0.0143	-10.11
KANK4	1.94e-06	-10.4
MFAP2	1.49e-23	-10.4
CA3	8.04e-11	-10.44
OR7A5	4.02e-05	-10.56
NKAIN3	8.75e-09	-10.94
NTM	0.00628	-11.52
HCN1	4.73e-07	-11.7
SPRR2B	5.81e-13	-11.77
ITIH6	0.000739	-11.9
PLN	6.19e-10	-12.44
UMODL1	0.000344	-12.47
CLEC18A	1.46e-09	-12.53
TDGF1	5.54e-11	-12.59
DRP2	1.93e-10	-12.95
LEFTY1	1.29e-06	-13.31
RHOV	2.15e-05	-13.46
THEM5	3.95e-07	-13.47
LRRC2	4.15e-10	-13.61
CDH3	2.24e-17	-14.26
KLK3	3.63e-11	-14.37
MMP20	4.28e-06	-14.65
LOC105372441	1.03e-06	-15.37
NOX4	1.14e-09	-16.38
GABRA3	3.12e-05	-16.57
COL9A1	1.47e-22	-16.71
SPRR2F	7.5e-30	-17.3
ASB9	2.2e-08	-17.35
SFRP4	1.6e-26	-20.39
SPRR2E	2.4e-17	-20.88
GLRA2	3.36e-11	-28.47
VIT	1.48e-11	-30.42

## Sheet: Table S4 - LH and FSH DE genes
Table S4: Differentially expressed genes known to be regulated by LH, FSH, or both with their associated fold change, and number of gene sets that are found in following leading edge analysis.
FDR - false discovery rate (adjusted p-value)
Gene ID	FDR step up (MII-CC vs. GV-CC)	Fold change (MII-CC vs. GV-CC)	Regulated by LH/FSH	Number of Gene sets present in
ENPP3	1.15e-07	13.87	LH	47
HDC	6.85e-10	8.97	LH	28
MT1A	1.28e-08	6.79	LH	3
PDE3A	0.016	6.63	LH	2
IL33	1.32e-06	6.61	LH	69
NID2	6.19e-11	5.46	LH	5
AREG	3.29e-14	5.4	LH	41
ADAMTS9	4.44e-12	5.23	LH	45
IL1B	2.97e-06	5.19	LH&FSH	92
DCN	9.41e-09	5.06	LH	60
CYP17A1	0.0342	4.83	LH	2
IL1A	1.99e-05	4.7	LH&FSH	42
CYP1B1	7.33e-08	4.66	FSH	66
IL18R1	1.37e-07	4.51	FSH	25
ANGPT2	1.62e-05	4.44	LH&FSH	25
CCL20	0.00467	4.32	LH	2
SERPINA1	2.31e-06	4.23	LH&FSH	27
C1QA	0.00464	4.07	LH	2
CASP1	0.000266	4.02	LH	13
PTGS2	1e-06	4	LH	558
KL	3.8e-06	3.93	LH	20
RAMP1	0.000208	3.83	LH	8
LHCGR	1.6e-06	3.72	LH&FSH	9
ID2	1.27e-08	3.53	FSH	31
EREG	0.000482	3.37	LH&FSH	15
ANKRD22	0.00221	3.22	LH	12
HGF	9.16e-08	3.21	LH	61
PTX3	0.000219	3.08	LH&FSH	8
IL4R	1.61e-05	3	LH	39
HSD11B1	0.000906	2.95	LH&FSH	19
STC2	0.00111	2.89	LH&FSH	1
PSAT1	0.00723	2.84	LH	1
IL1RN	0.0111	2.83	LH&FSH	2
S100A8	0.0341	2.82	LH	3
CD24	2.88e-06	2.81	LH	15
SAT1	8.94e-05	2.77	LH	7
MVD	8.38e-08	2.71	LH	45
BDNF	0.0172	2.68	LH	3
STAR	0.000103	2.67	LH&FSH	12
WISP1	1.34e-05	2.65	LH&FSH	21
IL1R1	3.72e-05	2.59	LH&FSH	18
PIEZO1	0.000467	2.54	LH	4
ACPP	0.0024	2.54	FSH	2
CEBPA	0.0207	2.49	LH&FSH	2
PAPPA	4.36e-06	2.44	LH&FSH	10
LSS	2.38e-09	2.42	FSH	25
JAK3	3.35e-05	2.42	LH	27
MVK	1.62e-05	2.37	LH	11
THBD	0.0204	2.37	LH	2
SLCO2A1	0.00127	2.35	LH	1
VTN	4.42e-05	2.27	LH	13
ELOVL5	6.34e-16	2.24	LH	44
PCSK6	2.04e-05	2.24	LH&FSH	3
OSMR	2.81e-05	2.23	LH	11
CPM	3.74e-05	2.19	FSH	9
PTGFR	0.00919	2.18	LH	3
SPP1	0.0158	2.17	LH	4
TGFBR3	0.00362	2.17	LH&FSH	3
PLCB1	0.0291	2.17	LH	4
CYP51A1	7.58e-09	2.16	LH&FSH	33
OSGIN1	0.000931	2.13	LH	1
SCARB1	1.34e-06	2.11	LH	39
PLA2G4A	0.00532	2.07	LH	1
CXCR4	0.000661	2.07	LH	7
NR1D1	0.000338	2.06	FSH	15
CRISPLD2	0.000579	2.06	LH	2
VEGFC	0.000394	2.04	LH	16
TFPI2	0.000379	2.01	LH	11
APOA1	3.58e-05	-2.01	LH	61
PRLR	0.00464	-2.02	LH	10
COL4A5	0.0159	-2.03	FSH	2
GSDMD	0.000106	-2.04	LH	14
TCF7	0.0153	-2.08	LH	4
TP53	1.11e-06	-2.09	LH	169
PLAU	0.0478	-2.1	LH&FSH	2
PCSK5	9.04e-07	-2.12	LH&FSH	43
MYLK	0.00208	-2.15	LH	5
AKR1C2	0.02	-2.15	LH	3
WEE1	3.41e-05	-2.16	LH	28
SPRY2	7.11e-13	-2.17	LH	124
BCL11A	0.00321	-2.17	FSH	6
TEAD2	0.000815	-2.19	LH&FSH	9
NOS3	0.0211	-2.22	LH	2
F2R	5.44e-08	-2.29	LH	154
PROCR	5.02e-07	-2.31	LH	16
CYR61	0.000198	-2.31	LH	29
MMP11	0.00137	-2.32	FSH	6
NBL1	3.12e-07	-2.35	LH&FSH	65
MAOB	2.81e-06	-2.38	LH	22
AMH	0.000536	-2.4	LH&FSH	13
HMGB1	7.06e-13	-2.44	FSH	207
F2RL3	0.0102	-2.51	LH	2
NELL2	1.42e-12	-2.58	LH&FSH	8
TPX2	2.67e-06	-2.63	FSH	57
KLK1	0.000264	-2.69	LH	8
F3	1.98e-06	-2.77	LH	70
PDE1B	3.14e-09	-2.9	LH	45
ENC1	8.78e-06	-3	LH	38
GPR3	1.16e-11	-3.02	FSH	23
CAV1	3.14e-07	-3.15	LH	207
HPGD	0.00077	-3.19	LH	13
FBLN1	9.63e-07	-3.2	LH	84
AMHR2	2.14e-18	-3.2	LH	55
NR4A2	0.0208	-3.21	LH	4
ADAMTS16	0.000277	-3.29	FSH	11
LAPTM4B	2.73e-12	-3.29	LH	33
BMP3	2.15e-06	-3.34	LH	45
INHBB	0.000327	-3.36	LH	29
HAPLN1	0.00012	-3.37	LH&FSH	10
HMGB2	7.23e-08	-3.47	LH	153
HSD17B1	1.97e-07	-3.52	LH&FSH	8
GSTA2	0.000526	-3.88	LH&FSH	6
HTRA1	2.42e-10	-4.33	LH	64
CCNB1	1.94e-08	-4.4	LH&FSH	135
HCRTR1	0.00305	-4.73	FSH	2
ID3	1.11e-09	-4.9	FSH	97
CRHBP	5.63e-09	-5.41	LH	79
ACTA1	0.000633	-5.44	LH	16
BIRC5	1.45e-07	-5.59	LH	85
EDNRB	1.29e-07	-5.61	LH	161
HSD11B2	8.54e-08	-5.68	LH	36
MYT1	0.0236	-5.96	LH	2
NR4A3	0.000206	-6.04	LH	50
FSHR	9.74e-09	-8.13	LH&FSH	80
PLAT	1.61e-07	-8.44	LH&FSH	65
PLA2G1B	0.00156	-9.89	LH&FSH	12
MFAP2	1.49e-23	-10.4	LH	26
ASB9	2.2e-08	-17.35	LH	24
SFRP4	1.6e-26	-20.39	LH	92

## Sheet: Table S5 - Previous DE genes
Table S4: Previously identified genes implicated in oocyte maturation in vitro that were not differentially expressed in this study
Gene ID	Description	Previous Study	Method of Detection
ACTG1	Actin Gamma 1	Yerushalmi et al. 2014	RNAseq
AMOTL1	Angiomotin Like 1	Yerushalmi et al. 2014	RNAseq
BMPR2	Bone Morphogenetic Protein Receptor Type 2	Yerushalmi et al. 2014	RNAseq
BRD3	Bromodomain Containing 3	Ouandaogo et al. 2011	Microarray
C14orf4	aka. IRF2BPL, Interferon Regulatory Factor 2 Binding Protein Like	Ouandaogo et al. 2011	Microarray
C5orf25	aka. SIMC1, SUMO Interacting Motifs Containing 1	Ouandaogo et al. 2011	Microarray
CBX3	Chromobox 3	Ouandaogo et al. 2011	Microarray
CCDC99	aka. SPDL1, Spindle Apparatus Coiled-Coil Protein 1	Devjak et al. 2012	RNAseq
CHCHD1	Coiled-Coil-Helix-Coiled-Coil-Helix Domain Containing 1	Ouandaogo et al. 2011	Microarray
COX17	Cytochrome C Oxidase Copper Chaperone COX17	Ouandaogo et al. 2011	Microarray
Cx43	aka. GJA1, Gap Junction Protein Alpha 1	Yerushalmi et al. 2014	RNAseq
		Feuerstein et al. 2012	Microarray
CYP19A1	Cytochrome P450 Family 19 Subfamily A Member 1	Yerushalmi et al. 2014	RNAseq
DPYSL3	Dihydropyrimidinase Like 3	Yerushalmi et al. 2014	RNAseq
EXT1	Exostosin Glycosyltransferase 1	Ouandaogo et al. 2011	Microarray
FN1	Fibronectin 1	Yerushalmi et al. 2014	RNAseq
FRMD4B	FERM Domain Containing 4B	Devjak et al. 2012	RNAseq
GPR63	G Protein-Coupled Receptor 63	Devjak et al. 2012	RNAseq
HAS2	Hyaluronan Synthase 2	Ekart et al. 2013	RNAseq
HSPG2	Heparan Sulfate Proteoglycan 2	Yerushalmi et al. 2014	RNAseq
LIMS1	LIM Zinc Finger Domain Containing 1	Ouandaogo et al. 2011	Microarray
MCL1	MCL1, BCL2 Family Apoptosis Regulator	Yerushalmi et al. 2014	RNAseq
MT-CYB	Mitochondrially Encoded Cytochrome B	Yerushalmi et al. 2014	RNAseq
MT-ND1	Mitochondrially Encoded NADH:Ubiquinone Oxidoreductase Core Subunit 1	Yerushalmi et al. 2014	RNAseq
MT-ND4	Mitochondrially Encoded NADH:Ubiquinone Oxidoreductase Core Subunit 4	Yerushalmi et al. 2014	RNAseq
MT-ND5	Mitochondrially Encoded NADH:Ubiquinone Oxidoreductase Core Subunit 5	Yerushalmi et al. 2014	RNAseq
PLEKHA5	Pleckstrin Homology Domain Containing A5	Ouandaogo et al. 2011	Microarray
PSAP	Prosaposin	Yerushalmi et al. 2014	RNAseq
PTGER2	Prostaglandin E Receptor 2	Ouandaogo et al. 2011	Microarray
PTGES	Prostaglandin E Synthase	Ouandaogo et al. 2011	Microarray
		Devjak et al. 2012	RNAseq
PWWP2A	PWWP Domain Containing 2A	Ouandaogo et al. 2011	Microarray
QKI	QKI, KH Domain Containing RNA Binding	Ouandaogo et al. 2011	Microarray
RAI14	Retinoic Acid Induced 14	Ouandaogo et al. 2011	Microarray
RGS2	Regulator Of G Protein Signaling 2	Ouandaogo et al. 2011	Microarray
SCD1	Stearoyl-CoA Desaturase	Feuerstein et al. 2007	RT-qPCR
SDC4	Syndecan 4	Wathlet et al. 2011	RT-qPCR
SCD5	Stearoyl-CoA Desaturase 5	Feuerstein et al. 2007	RT-qPCR
TET3	Tet Methylcytosine Dioxygenase 3	Ouandaogo et al. 2011	Microarray
THBS1	Thrombospondin 1	Ouandaogo et al. 2011	Microarray
		Yerushalmi et al. 2014	RNAseq
TIMP1	TIMP Metallopeptidase Inhibitor 1	Yerushalmi et al. 2014	RNAseq
TM4SF1	Transmembrane 4 L Six Family Member 1	Yerushalmi et al. 2014	RNAseq
TNFAIP6	TNF Alpha Induced Protein 6	Anderson et al. 2009	RT-qPCR
UBR2	Ubiquitin Protein Ligase E3 Component N-Recognin 2	Ouandaogo et al. 2011	Microarray
VCAN	Versican	Ekart et al. 2013	RNAseq
		Yerushalmi et al. 2014	RNAseq
VIM	Vimentin	Yerushalmi et al. 2014	RNAseq

## Sheet: Table S6 - All LEA genes
Table S5: Top 50 genes identified by leading edge analysis ranked by the number of unique gene sets the gene was identified in
Gene ID	Number of Gene sets present in
CDK1	150
TOP2A	120
RRM2	120
CCNA2	117
MCM4	115
CCNB1	115
MCM2	113
BUB1	111
MCM5	110
MCM3	107
CDC20	105
CCNB2	102
CDC6	98
MCM7	98
UBE2C	98
BIRC5	91
KIF2C	89
MKI67	86
HMGB2	86
TYMS	85
NUSAP1	84
CENPF	81
AURKB	81
TK1	77
PLK1	76
DTL	75
CDC45	75
CKS2	74
DLGAP5	73
TPX2	71
STMN1	70
TRIP13	70
MYBL2	70
KIF23	69
CKS1B	69
RACGAP1	68
ZWINT	65
NASP	65
LMNB1	65
FOXM1	64
RRM1	63
RAD51	58
MCM10	57
ANLN	57
COL1A1	53
UHRF1	49
RAD54L	49
SPAG5	47
KIF22	47
FANCI	46

## Sheet: Table S7 - Normalized Reads
Chromosome	Start	Stop	Strand	Gene Symbol	Pt1_GV	Pt1_MII	Pt2_GV	Pt2_MII	Pt3_GV	Pt3_MII	Pt4_GV	Pt4_MII	Pt5_GV	Pt5_MII	Pt6_GV	Pt6_MII	Pt7_GV	Pt7_MII	Pt8_GV	Pt8_MII	Pt9_GV	Pt9_MII	Pt10_GV	Pt10_MII	Pt11_GV	Pt11_MII
19	58346806	58353500	-	A1BG	4.8536	11.2826	11.7905	8.42373	13.7313	8.62485	2.62606	8.25989	5.05204	14.1562	5.91007	10.0603	7.31957	9.72212	8.01546	10.2135	3.56931	15.3245	16.8526	13.3825	5.87945	7.83781
19	58351970	58355184	+	A1BG-AS1	5.22835	9.39496	7.11617	5.43008	4.80833	4.43416	1.3191	5.34988	2.84492	8.17239	3.82478	9.4976	4.51276	6.498	0.959223	7.24847	2.28724	3.44024	2.1914	8.52319	0.741647	3.08663
12	9067708	9116230	-	A2M	1.75855	3.90553	0.655029	3.57371	3.19385	9.49165	1.01002e-05	1.52114	2.02082	1.10595e-05	2.69772	7.54523	0.418281	4.76009	1.83212	1.43023	1.75286	2.1894	1.53213	0.381782	4.02278	3.23737
12	9065177	9068056	+	A2M-AS1	7.03419e-06	0.542445	0.368456	0.510541	0.354881	0.365336	0.202014	0.304239	0.25261	1.10595e-05	0.349708	0.000125752	0.209151	0.461587	2.29012e-05	0.154621	1.0712	2.1894	7.66026e-05	0.284117	0.309452	1.70387e-05
12	8822472	8876782	+	A2ML1	1.75855	0.325471	0.327517	0.382909	0.266163	0.528069	3.53507	1.52112e-05	5.72564	0.221201	1.8984	1.25764	2.92784	0.288493	2.74817	0.141736	8.17999	0.000218918	7.66026e-05	0.177574	1.23778	1.70387e-05
22	42692112	42721302	-	A4GALT	3.44676	11.9336	5.6496	9.06189	6.29898	6.16061	1.41403	9.73519	3.19963	14.7092	6.69433	10.0603	10.2474	13.8763	8.7025	9.41883	2.14239	8.75694	6.12828	15.3244	4.87376	11.9271
12	53307456	53321629	-	AAAS	44.1748	30.2679	37.1315	38.8002	38.5923	26.5786	54.4402	34.0732	43.7843	30.5242	40.9154	25.1505	39.1073	40.7063	41.6802	39.2983	49.6644	52.5405	36.0033	39.5186	31.8728	28.7954
12	125065367	125143334	+	AACS	37.9143	93.0811	96.4136	110.785	62.28	41.3641	59.0858	76.3601	44.0367	102.522	65.5448	89.2839	63.5754	139.056	38.2451	89.0345	45.9635	153.243	28.343	99.2948	32.0275	63.7247
3	151814073	151828489	+	AADAC	34.3972	193.54	112.46	257.817	133.432	199.075	4.34309	268.022	16.3349	67.1311	52.2057	100.602	15.2665	71.8629	45.1155	220.861	2.82405	91.9458	53.6219	115.174	81.6159	131.709
3	151770456	151784895	+	AADACP1	1.26616	0.325471	0.818785	1.27632e-05	1.50821	1.05612	0.303015	1.67325	0.842013	0.110606	0.399666	1.25764	1.04567	2.30792	0.68706	0.979257	9.73807e-06	0.000218918	1.53213	5.01643	0.618896	1.02234
4	170060222	170090388	-	AADAT	4.15018	3.25461	1.22818	2.68029	2.04052	1.05612	7.47414	3.19437	3.11543	2.10132	3.29721	2.51516	2.09132	1.5867	1.3741	2.78315	6.52452	0.000218918	2.29815	1.02105	3.48126	1.02234
9	96641251	96655318	-	AAED1	13.9277	21.1549	16.13	23.612	25.4621	20.242	5.3531	14.1464	13.7247	13.7138	11.3404	15.0903	10.8748	18.4634	15.1148	23.0125	6.13499	10.9461	31.4071	15.4843	16.3232	15.1644
15	67200675	67255199	-	AAGAB	60.4233	73.6626	71.6425	74.0269	67.6033	52.9812	51.4097	57.8027	48.4153	57.1776	51.656	71.6787	57.5107	59.8623	53.818	66.076	46.4504	100.703	50.5578	51.7456	56.6282	65.4285
2	69457995	69643846	-	AAK1	10.4809	14.6457	12.4864	9.18952	17.3	11.9692	3.53507	17.4929	16.8401	27.5382	15.8865	25.1505	29.6965	25.1852	16.9469	28.3598	9.25118	24.0812	37.5353	23.3774	8.58708	18.2314
11	77821114	77900786	+	AAMDC	45.0891	31.0272	27.3064	27.1856	29.2769	18.3058	42.0167	32.7041	50.5202	27.4276	31.7232	15.0903	28.86	23.8293	27.9395	25.3058	36.1282	19.7028	50.5578	31.2614	39.9182	28.9658
2	218264129	218270210	-	AAMP	160.594	177.812	162.156	124.442	209.999	132.541	133.119	113.627	175.646	173.856	145.829	168.508	167.723	169.29	151.607	133.627	138.866	151.054	86.5611	180.553	155.342	139.546
17	76453351	76470118	+	AANAT	7.03419e-06	1.08487e-05	4.09391e-06	0.127645	0.0887268	0.176035	0.101012	1.52112e-05	8.42005e-06	0.663581	0.0999203	0.000125752	2.0913e-05	2.8849e-06	2.29012e-05	1.28849e-06	9.73807e-06	0.000218918	7.66026e-05	0.0976659	7.73611e-06	1.70387e-05
20	36236417	36256942	+	AAR2	86.1687	142.01	131.986	134.267	138.665	124.269	59.6916	124.125	92.8723	155.938	99.9139	147.13	130.078	156.585	99.849	124.478	55.4099	144.486	105.712	159.459	95.0765	123.53
8	116938225	116944001	+	AARD	0.140691	1.84429	0.736907	0.638173	0.354881	0.176035	0.101012	0.608464	0.0842089	1.32715	0.399666	0.000125752	0.418281	1.4713	2.29012e-05	0.541169	0.0973905	0.000218918	0.766102	0.568234	0.15473	1.02234
16	70252394	70289510	-	AARS	110.507	158.499	177.757	241.097	113.47	133.949	153.927	136.292	121.417	190.334	119.848	148.387	107.493	219.656	98.4754	118.619	117.149	89.7566	116.436	221.415	92.988	144.829
6	44298726	44313327	-	AARS2	27.5037	26.6878	30.9909	28.462	21.4697	26.5786	26.5635	27.3802	27.4494	29.0865	28.1761	18.8629	31.9969	30.8107	28.6266	39.5052	28.9221	30.6487	14.5546	31.8921	18.9535	17.8906
17	42950526	42964499	-	AARSD1	32.2013	22.3049	23.0841	24.6661	20.4822	15.9656	29.6325	21.1331	28.5086	20.7219	22.534	12.3849	26.9423	23.6205	26.4607	18.4084	24.9599	19.4532	32.4004	24.1595	20.9866	23.2967
4	56338285	56387509	-	AASDH	5.62736	6.29224	5.11739	9.06189	5.23437	6.86468	9.19117	5.62816	6.23084	6.52511	6.8442	10.0603	3.76436	5.07743	3.2062	8.54271	12.5621	10.9461	6.89431	5.87766	7.27195	8.17858
11	106077565	106098693	+	AASDHPPT	29.6139	27.9896	44.8692	36.6304	42.8508	33.0912	51.2079	35.8985	27.5336	21.6655	23.7798	26.408	21.5404	23.7139	21.5272	37.4308	48.3982	32.8379	42.8975	34.3603	32.8011	27.9257
7	122073544	122144291	-	AASS	13.6463	28.532	10.071	20.804	8.8718	17.6017	8.08015	17.1887	34.1854	24.2203	18.2345	61.6185	39.7347	19.7039	34.1229	33.2303	22.8845	39.4055	12.2565	49.4806	10.5211	22.6615
17	36948875	37056872	+	AATF	70.8343	109.897	111.968	99.6807	95.8154	83.0801	80.1954	92.0278	81.5903	107.609	68.2921	106.889	107.075	130.34	76.4902	69.7977	67.3875	89.7566	88.8591	135.08	58.5623	78.7187
17	81117296	81166073	-	AATK	3.79847	3.3631	2.25165	3.06318	4.8795	4.22443	2.62606	5.47605	5.47304	8.07345	3.69687	2.51516	2.71871	5.45247	4.12225	6.7517	2.23977	6.56776	3.06418	4.9809	2.16612	3.40775
20	31721507	31723410	+	ABALON	0.837491	0.709486	1.02757	1.84426	0.550867	1.42491	0.458623	1.1959	1.3389	1.88525	1.56521	0.000125752	1.86264	2.73899	3.72454	1.07598	2.07538	0.000218918	7.00231	1.75525	0.432282	1.56598
16	8674587	8784576	+	ABAT	160.943	76.1579	64.7657	63.4334	73.2806	123.74	219.07	114.084	281.143	143.33	198.934	215.036	139.699	82.3362	223.286	104.736	325.534	78.8107	68.9424	63.6544	215.212	158.289
9	104781003	104928247	-	ABCA1	21.8763	14.3203	3.60264	12.6356	3.19385	34.8514	7.47414	8.97463	45.2157	16.0363	27.077	32.6956	23.8408	16.6747	44.4284	16.1964	19.4762	45.973	6.89431	20.9802	11.9136	18.4018
4	425435	474210	-	ABCA11P	1.96958	2.82067	2.78386	3.19082	2.21796	1.63921	1.11103	2.12958	2.10502	4.09202	1.64861	2.51516	2.30045	2.87201	1.83212	2.71028	2.72667	2.1894	7.66033	1.90322	1.23778	1.87427
2	214931542	215138429	-	ABCA12	0.140691	1.08487e-05	0.327517	0.382909	0.0887268	0.528069	1.01002e-05	1.52112e-05	0.168409	0.110606	0.199836	0.000125752	0.83654	0.0577009	0.229035	0.554054	9.73807e-06	0.000218918	7.66026e-05	0.0443941	7.73611e-06	1.70387e-05
16	2340922	2426700	+	ABCA17P	0.422058	0.759418	0.368456	1.5316	1.06462	1.23214	0.101012	0.912688	0.505211	0.442391	0.899242	0.000125752	2.09132	1.03857	0.458048	1.2885	9.73807e-06	0.000218918	0.766102	1.00329	0.386813	0.340791
9	137007234	137028923	-	ABCA2	5.97906	9.22139	3.39795	2.68029	3.81488	11.7932	6.96913	19.3182	20.7976	24.5521	13.9881	25.1505	32.206	28.6471	22.4432	20.2554	9.44594	15.3245	2.29815	15.0672	4.71903	9.71206
16	2275878	2340747	-	ABCA3	34.0455	26.1453	31.1956	36.2475	24.1313	57.7336	45.6528	69.211	71.4862	69.6748	65.2447	69.1636	65.8759	73.3053	80.8414	68.6639	44.503	45.973	6.89431	77.5815	40.1504	65.4285
1	93992838	94121150	-	ABCA4	0.773767	0.433958	0.122821	1.27632e-05	8.87179e-06	1.76017e-05	2.22205	1.52112e-05	0.673612	1.10595e-05	4.99576e-06	0.000125752	2.0913e-05	0.115399	2.29012e-05	0.154621	0.0973905	0.000218918	7.66026e-05	0.213088	7.73611e-06	1.70387e-05
17	69244435	69327183	-	ABCA5	6.26043	5.96678	3.88921	7.27504	3.54873	6.51265	12.6252	13.6901	8.08326	4.20262	4.19645	2.51516	5.22827	5.88521	7.32842	13.3747	10.7119	13.1353	6.12828	4.66129	4.56431	5.96356
17	69078706	69141875	-	ABCA6	3.86881	20.3955	4.62612	7.9132	2.9277	15.4895	0.303015	1.67325	10.8619	11.7231	17.9848	49.0433	23.6317	18.4057	25.8784	36.168	6.13499	26.2704	5.36226	17.2867	6.26625	24.3653
19	1040103	1065572	+	ABCA7	1.05513	4.77343	0.777846	2.42502	2.12924	5.10451	0.606021	5.32394	3.11543	5.08738	5.59526	8.80275	3.3461	11.7704	3.66422	10.0631	5.74547	2.1894	1.53213	2.17527	0.850979	3.23737
17	68867287	68955393	-	ABCA8	16.1083	16.9239	13.3461	10.7211	6.12154	41.7161	18.2813	13.8422	60.6247	9.51118	43.4629	30.1806	61.275	5.5967	69.8488	14.1735	119.291	41.5946	9.95841	7.4847	40.8467	32.3735
17	68974632	69060996	-	ABCA9	0.351716	0.759418	0.122821	1.27632e-05	8.87179e-06	0.880103	1.01002e-05	1.52112e-05	0.25261	0.221201	1.19899	0.000125752	0.83654	0.201946	1.60311	0.682903	1.46072	4.37858	7.66026e-05	0.497204	0.232091	1.70387e-05
7	87503863	87713324	-	ABCB1	0.351716	1.08487e-05	1.1463	1.02107	0.266163	1.93621	0.202014	0.152127	0.0842089	1.10595e-05	0.0999203	0.000125752	0.418281	2.39447	0.229035	0.0128862	0.194771	0.000218918	7.66026e-05	0.878985	0.309452	0.340791
1	229516582	229558696	-	ABCB10	16.5303	14.8627	21.7386	18.8896	18.8082	17.6017	10.4032	12.169	17.6821	20.7919	10.6909	11.3178	18.6126	17.0786	21.9852	18.2451	9.05642	24.0812	17.6187	19.4531	16.7874	17.8906
2	219209766	219219018	-	ABCB6	87.5044	96.7708	75.3268	76.0688	79.0482	63.3662	99.8904	120.624	50.4361	91.5718	74.436	108.147	64.2027	95.8109	51.7568	106.579	50.6378	107.27	65.8783	149.311	43.0127	77.5257
X	75053280	75156341	-	ABCB7	9.63684	8.35349	8.84284	9.70005	8.51694	6.33663	10.6052	8.97463	8.42006	9.62177	10.691	21.3779	11.5022	9.66441	7.32842	14.4699	11.3936	17.5137	7.66033	11.2404	10.9853	11.2455
7	151028422	151047783	+	ABCB8	123.871	59.0167	42.1262	36.1199	66.6271	54.3892	142.411	34.2252	102.892	66.4673	78.7333	94.314	82.8153	60.2366	84.7345	65.173	121.726	67.8648	39.0674	82.2555	55.6998	46.5156
12	122920951	122966510	-	ABCB9	10.0589	7.81106	11.463	8.80663	17.2113	11.2651	8.98917	8.82252	10.3567	9.73237	13.1888	6.28772	9.61999	10.9915	13.5118	12.1376	12.0752	8.75694	7.66033	4.59025	11.6815	12.0975
16	15949577	16143074	+	ABCC1	36.015	33.4139	14.6971	21.4422	14.3723	41.364	52.2179	38.4844	86.8107	49.8783	59.1498	46.5283	69.4311	47.9759	48.3216	33.3462	70.1141	37.2163	9.19238	17.5175	28.0047	31.8623
6	43427554	43450426	+	ABCC10	35.6632	45.9984	38.933	45.3095	38.6809	56.5015	41.5117	58.7155	55.3198	70.8913	47.3102	60.361	44.7538	53.6008	51.0697	57.223	46.2559	43.7838	13.7885	50.1653	32.7237	51.116
16	48166911	48235178	-	ABCC11	7.03419e-06	0.433958	0.16376	1.27632e-05	8.87179e-06	0.176035	1.01002e-05	1.52112e-05	8.42005e-06	0.221201	0.499581	0.000125752	2.0913e-05	0.0577009	2.29012e-05	0.28347	0.194771	0.000218918	0.766102	0.0177582	0.464174	0.170404
10	99782598	99852193	+	ABCC2	0.562742	0.325471	0.736907	0.510541	8.87179e-06	1.76019	0.202014	0.912688	8.42005e-06	0.442391	0.249793	0.000125752	0.83654	0.605832	2.29012e-05	0.373665	0.973817	0.000218918	0.766102	0.665899	0.309452	0.681564
17	50634857	50691703	+	ABCC3	184.929	217.299	167.07	164.263	233.771	371.922	154.431	271.825	291.167	286.551	358.45	325.697	362.84	289.668	270.465	313.88	142.371	131.351	114.904	228.872	201.216	249.446
13	95019829	95301447	-	ABCC4	30.458	47.6257	23.4581	33.8225	24.5749	62.1342	42.2188	50.3491	59.1086	85.6005	53.5047	159.705	69.4311	75.3235	56.1081	74.4213	38.0759	59.1081	9.19238	152.438	34.5031	63.0431
3	183919936	184017961	-	ABCC5	18.3592	21.4804	23.0487	19.783	16.5015	40.484	21.6144	22.8168	25.7653	27.5382	26.1778	32.6956	28.0234	28.7047	23.1303	27.78	34.0833	17.5137	25.2789	25.1799	27.7726	25.0469
16	16149565	16223472	-	ABCC6	0.630477	0.683968	0.279766	0.382909	0.177445	0.880103	0.874106	0.912688	8.42005e-06	1.21656	0.970002	0.000125752	2.0913e-05	0.52805	2.29012e-05	0.270585	1.5581	0.000218918	7.66026e-05	0.870529	1.46987	0.681564
16	14822432	14824703	-	ABCC6P2	0.320415	0.0754612	0.0477548	0.127645	8.87179e-06	0.528069	0.337935	1.52112e-05	0.168409	0.221201	0.125548	0.000125752	2.0913e-05	0.279727	2.29012e-05	0.0128862	0.292152	4.37858	7.66026e-05	0.257059	0.0773688	0.170404
12	21797390	21936695	-	ABCC9	0.281374	0.542445	0.327517	0.510541	0.709752	1.40815	1.01002e-05	0.152127	0.0842089	0.331796	0.599497	0.000125752	1.2548	0.634681	1.60311	1.01791	9.73807e-06	0.000218918	1.53213	0.541597	0.464174	1.5335
X	153724868	153744763	+	ABCD1	30.458	26.7962	12.8549	16.7198	52.8759	23.5863	27.0685	24.7943	37.806	29.1971	36.519	35.2106	57.929	40.6771	57.2531	40.9097	26.9745	43.7838	6.12828	18.0769	17.8704	22.1503
12	39551220	39620042	-	ABCD2	7.03419e-06	1.08487e-05	4.09391e-06	1.27632e-05	8.87179e-06	0.176035	1.01002e-05	1.52112e-05	8.42005e-06	0.331796	0.249793	0.000125752	2.0913e-05	2.8849e-06	2.29012e-05	0.270585	9.73807e-06	0.000218918	0.766102	0.0976659	0.232091	1.70387e-05
1	94418377	94518664	+	ABCD3	111.07	125.519	87.2822	129.802	112.583	98.7455	62.3181	136.293	72.4123	82.6145	111.256	153.417	101.846	113.493	149.316	202.895	79.7548	179.513	93.4552	129.733	86.1801	109.559
14	74285277	74303065	-	ABCD4	47.5511	44.805	42.9451	35.737	37.2615	34.6754	45.1478	31.3351	49.1731	47.3346	40.4158	28.923	48.0999	42.0042	42.5963	31.9934	41.8737	32.8379	34.4712	36.2602	31.718	36.4628
4	145098004	145129525	+	ABCE1	64.1518	60.5358	84.5143	97.1286	78.1605	67.7667	92.6181	73.6223	48.6481	46.45	54.0039	75.4512	37.6434	50.7323	32.5198	63.3244	72.4513	74.4324	55.1539	70.9299	66.4495	50.7752
6	30571393	30591533	+	ABCF1	60.9163	62.38	94.8993	66.1132	63.2559	71.2872	67.1663	64.039	44.9632	39.8142	69.3415	80.4813	51.8642	41.745	62.9784	53.3549	65.4395	32.8379	58.218	61.2163	64.4422	60.6576
7	151207837	151227375	-	ABCF2	89.8271	106.751	145.498	121.888	100.073	96.4574	96.4567	100.09	92.789	103.627	82.4301	111.919	100.173	105.039	85.6506	85.6336	74.5937	118.216	78.9007	109.447	83.0858	89.6235
3	184186075	184194008	+	ABCF3	66.2623	93.8413	72.4224	64.8371	88.452	67.0623	81.812	88.8333	88.242	96.7706	59.0499	99.344	83.0246	80.372	76.032	59.463	56.9676	87.5674	76.6026	102.279	63.9773	82.8079
21	42199689	42297245	+	ABCG1	3.37642	1.08488	0.122821	1.27633	2.12924	2.81629	30.1995	1.52114	3.53643	0.442391	5.89501	0.000125752	5.85566	2.19253	6.41237	0.476744	3.50571	0.000218918	0.766102	2.52153	2.3982	0.851951
4	88090264	88231627	-	ABCG2	0.562742	0.867905	1.02348	2.93555	1.86309	1.40815	1.01002e-05	0.912688	0.505211	0.663581	0.749369	0.000125752	0.83654	0.346191	0.68706	1.85543	0.876436	0.000218918	4.59623	1.29628	0.696257	0.511177
11	119149040	119162666	+	ABCG4	3.02471	9.54684	5.52678	4.97767	5.23437	5.80858	1.11103	7.90985	6.14664	4.645	1.94835	1.25764	5.01914	5.07743	2.51916	5.23128	1.16858	4.37858	3.8302	2.34397	4.02278	7.83781
2	27123789	27130813	+	ABHD1	0.0703489	1.08487e-05	0.245638	1.27632e-05	8.87179e-06	0.176035	0.101012	0.304239	0.25261	0.221201	0.0499626	0.000125752	2.0913e-05	0.0288519	0.229035	0.0128862	0.0973905	0.000218918	7.66026e-05	0.142059	0.15473	0.170404
3	111978876	111993369	+	ABHD10	14.1387	18.3343	17.8494	22.208	17.3	15.8416	22.7254	26.3154	17.0927	12.1655	11.0906	12.5753	12.9661	19.7905	19.0081	24.9196	19.7683	26.2704	30.6411	16.6651	21.8932	15.846
7	73736095	73738868	-	ABHD11	40.1653	117.274	65.2159	89.3423	101.227	93.1132	20.2004	120.777	38.9848	104.844	64.6451	110.662	98.7094	105.991	83.1315	86.484	33.8885	116.027	126.394	119.508	58.3302	125.064
7	73735069	73736001	+	ABHD11-AS1	0.0703489	0.216984	0.0409432	0.127645	1.06462	0.352052	0.101012	0.760576	0.421011	1.43775	0.449624	0.000125752	1.67306	1.96174	1.60311	2.21621	9.73807e-06	0.000218918	3.06418	0.950015	0.0773688	1.02234
20	25294743	25390983	-	ABHD12	104.458	225.327	165.311	134.268	292.241	185.17	76.6602	148.461	130.681	280.471	160.013	407.435	184.034	212.817	202.676	224.049	88.4217	238.621	178.484	315.037	124.474	192.878
14	50872160	50904971	+	ABHD12B	7.03419e-06	1.08487e-05	0.0818822	1.27632e-05	8.87179e-06	1.76017e-05	0.101012	0.152127	8.42005e-06	1.10595e-05	0.0999203	0.000125752	0.418281	0.0288519	2.29012e-05	0.0128862	9.73807e-06	0.000218918	7.66026e-05	0.0976659	7.73611e-06	1.70387e-05
13	108218415	108234256	+	ABHD13	14.8421	12.8015	16.826	16.5922	18.3646	12.6732	13.8373	19.3183	12.1249	11.7231	10.7409	13.8328	8.9926	8.33737	10.3056	15.7712	11.6857	8.75694	13.0225	12.9983	17.7157	12.9494
3	51975026	51981201	+	ABHD14A	10.4019	8.45004	9.3273	7.50915	10.3095	6.25632	12.0154	9.87811	10.344	10.3409	9.4174	10.7501	8.76702	12.6987	7.97596	9.52628	10.7089	3.91399	17.6172	12.3869	9.36205	8.18545
3	51975026	51989203	+	ABHD14A-ACY1	0.824675	1.35129	2.3339	1.7077	3.06969	0.440164	2.81087	0.960409	1.11388	1.13523	1.5737	2.28576	0.121184	3.70217	2.10119	1.06386	6.40912	35.4896	0.0128859	1.4633	0.845424	1.32578
3	51968510	51974631	-	ABHD14B	9.91822	16.8155	18.0541	19.1448	16.1467	17.6017	6.56513	8.51829	14.6509	15.7045	14.2879	15.0903	16.7304	20.1654	13.7408	22.8704	11.9778	10.9461	15.3206	13.4423	8.20028	13.9717
17	29560671	29567025	-	ABHD15	8.93342	14.4288	10.9307	11.6145	14.1062	9.32892	3.03006	5.93239	14.0615	24.5521	6.04488	12.5753	14.43	23.9735	7.55743	7.31865	5.55071	10.9461	1.53213	12.146	7.50403	9.03052
6	31686949	31703361	-	ABHD16A	93.7661	99.3739	96.5347	76.8344	102.824	85.5439	78.579	70.4278	99.9458	99.0941	97.5162	101.859	96.6178	102.5	108.094	78.3939	84.6234	100.703	90.3911	90.3245	82.6207	88.7719
20	63861213	63862989	+	ABHD16B	1.26616	1.19337	1.63757	1.27633	2.57283	3.16832	0.909026	0.456352	3.03123	1.43775	2.34801	1.25764	1.88219	3.31764	0.68706	2.88623	1.0712	0.000218918	0.766102	3.09864	0.773618	1.19272
19	1876976	1885520	-	ABHD17A	62.3229	60.7526	57.6013	52.8397	90.581	52.4531	42.1178	41.983	75.1915	82.5039	62.2972	72.9362	75.4959	79.3331	53.3599	75.815	40.8025	63.4864	53.6219	62.2472	56.0868	70.7105
9	71862452	71911246	-	ABHD17B	13.787	7.81106	11.7495	12.6356	11.0898	11.4411	15.1503	10.9521	18.8609	13.8244	8.89246	6.28772	15.6848	10.5587	8.01546	10.2693	14.5097	10.9461	9.95841	15.2536	16.0911	9.88245
15	80695311	80755622	+	ABHD17C	7.80795	4.01402	8.43345	3.44608	5.05693	2.81629	8.18115	3.04226	6.73605	3.76024	3.34717	2.51516	2.71871	5.22167	1.14509	0.979257	8.66689	0.000218918	5.36226	2.30845	7.03986	3.06698
4	127965256	128039712	+	ABHD18	6.61214	9.32987	8.96565	8.04084	7.09744	6.86468	7.37314	10.1915	5.30464	3.87083	6.34462	3.77268	4.39175	3.60613	7.32842	9.21268	7.1088	19.7028	8.42636	8.00855	8.12291	7.15626
15	89088150	89202361	+	ABHD2	32.9201	27.4573	26.1686	24.5107	36.4884	47.7349	34.5549	32.2728	48.1929	59.2779	31.6809	37.7257	46.4756	49.4208	36.8886	37.9143	34.0228	48.1622	24.577	48.4428	48.562	44.3144
18	21650897	21704806	-	ABHD3	6.33077	7.4856	15.1065	14.2948	11.7995	8.80087	3.43407	3.34648	7.66226	5.52976	4.94581	2.51516	3.97349	6.11599	9.16052	7.40886	6.52452	2.1894	3.8302	7.12068	9.59278	6.30433
14	22598238	22612360	+	ABHD4	36.6481	66.3939	42.986	45.0541	44.0928	57.2056	47.1678	54.304	55.9091	65.804	47.21	80.4813	78.6328	48.3221	48.3216	60.5335	22.5923	30.6487	26.811	60.3658	46.7261	56.5684
3	43690870	43734372	+	ABHD5	17.6558	19.6361	18.3407	18.7619	20.4051	20.066	10.4032	17.9492	10.2725	13.382	17.5851	25.1505	14.0117	21.4925	14.4278	19.9331	13.2438	10.9461	12.2565	29.1485	15.5496	19.7649
3	58237502	58294737	+	ABHD6	40.0246	64.6581	63.333	67.0068	58.1103	44.1803	47.7738	60.6928	49.7624	72.7717	36.4691	36.4681	50.1912	60.7561	49.0088	61.0746	32.8172	30.6487	56.686	70.2118	50.1297	54.6942
19	17292131	17303474	-	ABHD8	25.112	25.7114	30.7043	33.4396	33.0031	22.8822	24.2404	16.1239	32.8382	36.1646	23.3302	17.6054	35.5521	35.1381	28.1686	26.7363	16.8469	21.892	24.5129	37.6365	25.065	24.5357
10	26746596	26861088	-	ABI1	55.9218	66.6109	57.724	63.7814	65.9898	56.1494	45.2488	58.259	48.9875	46.5604	36.7188	38.9832	36.8069	48.3512	37.5581	45.6	41.7763	28.4596	51.3238	54.3917	64.2872	59.9762
2	203328239	203432174	+	ABI2	59.2979	51.2058	41.3077	51.5634	49.9484	55.6215	75.8523	57.4984	56.7513	65.03	51.7558	72.9362	66.2941	64.7075	48.7797	60.7256	64.4659	59.1081	45.1956	56.8607	49.9751	60.3168
17	49210227	49223226	+	ABI3	0.633084	1.19337	4.09391e-06	0.127645	0.621034	0.528069	0.101012	0.152127	0.168409	1.10595e-05	0.149878	0.000125752	0.209151	0.0288519	0.458048	0.193275	0.681675	0.000218918	7.66026e-05	0.0976659	0.232091	0.340791
9	130713881	130887676	+	ABL1	66.684	41.0079	34.348	37.3961	32.5595	76.7436	96.3559	74.5348	122.173	114.466	80.1321	76.7087	109.584	99.6734	60.9174	66.2435	85.0132	50.3514	15.3206	62.2037	72.8738	74.2886
1	179099327	179229685	-	ABL2	22.9314	14.2118	25.5049	17.2303	15.0821	29.3949	6.66612	23.2732	16.4191	21.013	25.5284	18.8629	19.8673	24.1176	10.9926	27.0328	8.17999	19.7028	7.66033	23.12	23.9046	27.773
10	114431110	114768270	-	ABLIM1	94.8204	6.6177	12.4455	26.2922	10.6462	12.8493	110.092	6.99717	108.955	6.30392	41.8146	1.25764	46.4268	14.0495	33.6649	4.58705	189.796	6.56776	13.0225	17.1181	44.792	11.2455
4	7965310	8158833	-	ABLIM2	0.773767	0.433958	1.06442	0.255277	0.887188	0.528069	4.54509	1.52114	1.51562	0.884771	0.649454	1.25764	0.83654	1.15396	0.229035	0.193275	2.72667	0.000218918	7.66026e-05	1.3318	2.3982	0.851951
5	149141447	149260439	+	ABLIM3	48.4655	48.385	61.1216	23.612	48.1739	37.1396	15.7563	33.1605	31.5752	49.1042	36.5191	11.3178	30.9512	24.0889	51.5278	23.0512	22.2028	8.75694	39.8334	3.4094	42.7031	34.7589
9	133255176	133275215	-	ABO	17.7262	36.3431	16.5803	26.4199	13.3077	26.2266	14.1403	34.8337	4.29423	9.62177	12.6892	18.8629	8.78347	10.9915	31.8328	29.6096	16.1652	35.0271	17.6187	16.1414	5.95681	10.7344
17	1003518	1229681	-	ABR	17.0931	18.1173	16.0481	27.9515	20.3164	41.364	9.49418	13.3859	32.1646	32.2937	20.5825	32.6956	27.6052	17.9153	27.4815	27.0198	24.1504	17.5137	8.42636	14.6853	17.3289	23.8542
6	139028682	139043303	+	ABRACL	36.9998	26.3623	35.1667	27.8238	37.7938	21.2981	29.6945	22.0563	29.2176	15.1515	26.2278	16.3479	18.6126	15.8381	25.6494	24.1979	27.6561	17.5137	47.4937	23.3508	41.775	22.1503
4	83460941	83485179	-	ABRAXAS1	3.10003	4.85541	2.87273	4.80959	2.46778	2.39637	2.58815	3.61595	2.88453	3.13423	3.81679	0.000125752	1.72491	1.93253	2.12426	2.82499	3.22584	2.31375	3.19623	3.32035	5.73324	2.43619
10	124801785	124836671	+	ABRAXAS2	18.5703	22.3483	25.7507	24.3777	22.7118	17.9538	15.0493	23.1211	12.5459	14.4879	12.989	10.0603	15.6848	15.3188	11.9087	19.3661	13.3412	19.7028	19.1507	19.0979	19.5724	16.0164
6	26596943	26600050	+	ABT1	46.8477	52.2906	71.3568	54.2437	61.659	42.9482	53.4299	50.8055	45.8051	39.4824	49.1084	52.8159	47.6816	48.3509	46.4895	45.6771	42.8475	72.2432	61.2821	61.8397	65.8343	50.2641
3	127672938	127680927	+	ABTB1	6.82317	9.87231	8.31064	5.74346	13.4851	10.385	2.02005	5.01972	9.51467	7.52047	10.4911	10.0603	13.3843	10.0395	20.6111	8.86482	10.9066	15.3245	7.66033	4.14633	8.81918	9.71206
11	34150987	34358009	-	ABTB2	21.3839	45.6729	21.7796	121.889	53.9405	77.2715	0.909026	60.8449	25.0918	116.014	48.4589	143.357	101.01	121.339	103.743	109.071	6.71928	111.648	16.8526	82.7578	24.3687	61.1689
3	38122710	38137243	-	ACAA1	67.1767	111.741	77.3755	64.0714	82.6849	72.6949	44.9457	50.0449	86.3893	115.903	70.0404	104.374	103.101	100.136	77.6354	90.8501	65.5373	80.9999	88.093	79.9877	57.4016	70.0291
18	49783504	49813882	-	ACAA2	230.229	203.847	161.955	175.494	161.821	120.044	172.612	149.83	208.649	132.603	199.381	149.645	198.883	144.216	214.127	198.454	199.728	188.27	288.026	163.278	211.892	154.711
17	37084992	37406812	-	ACACA	18.2185	16.5985	14.5334	12.6356	10.5574	48.4048	30.5025	49.7407	51.0254	66.025	52.8051	65.391	50.1913	60.4677	37.7871	66.6546	60.1812	50.3514	7.66033	28.6599	46.5715	57.2501
12	109139397	109268226	+	ACACB	1.54753	1.08488	0.573151	0.382909	0.709752	2.11222	2.82806	1.67325	6.06244	2.21191	3.24725	2.51516	2.09132	1.09627	3.66422	1.66216	6.23238	2.1894	0.766102	0.728049	2.16612	1.5335
12	111686053	111757108	+	ACAD10	22.228	20.0701	17.0716	18.5066	15.9692	24.2904	22.1194	22.969	22.0605	18.3588	28.176	21.3779	33.4609	22.3579	39.6192	26.4399	33.2069	10.9461	11.4905	15.3069	17.0195	22.6615
3	132558138	132660132	-	ACAD11	15.2877	17.2877	20.7788	29.6781	13.3147	14.9834	18.7979	29.7493	20.5243	23.5237	21.1728	20.6344	20.5104	19.6713	16.9917	23.1531	16.1974	20.4327	6.06248	29.3991	11.9437	22.0797
11	134253540	134265853	+	ACAD8	31.3725	31.7866	34.0204	25.7817	26.1718	20.242	34.9466	29.9661	34.6064	27.9805	31.4733	27.6655	27.1869	30.9261	27.0235	29.5709	34.5702	37.2163	29.1091	28.6158	32.3369	32.0327
3	128879490	128913115	+	ACAD9	66.4031	58.9082	46.1795	46.5858	45.8669	39.2518	74.4389	43.3519	55.151	48.6616	62.896	59.1035	55.8376	52.7073	63.6655	52.8412	63.4921	72.2432	40.5994	45.0243	49.7432	48.5604
1	75724347	75763679	+	ACADM	50.5055	46.2155	40.6112	45.5646	48.7062	30.979	64.0352	34.2253	51.7832	31.1878	35.1701	23.893	27.1869	30.147	32.5197	46.6815	64.4661	39.4055	39.0674	30.933	53.147	34.0774
12	120725738	120740009	+	ACADS	25.9562	29.0745	27.2654	29.9936	31.4949	22.3542	12.3222	14.907	32.1646	31.962	29.0254	30.1806	38.48	32.1666	39.8482	35.2919	34.3754	56.9189	26.0449	29.6725	29.0878	32.0327
10	123008913	123058291	+	ACADSB	4.78325	7.16014	4.17579	5.23293	9.58155	5.80858	7.47414	7.75773	4.71524	4.97678	5.94496	5.0302	10.2474	6.80839	11.4506	9.65077	10.3224	6.56776	4.59623	7.20942	7.11722	8.17858
17	7217125	7225268	+	ACADVL	953.465	1189.2	1066.47	1050.34	918.88	780.119	707.577	912.635	1072.99	1304.28	1086.53	1392.06	1114.5	1060.76	1023.24	875.462	667.82	1063.94	944.507	1127.82	698.55	907.453
15	88803443	88875355	+	ACAN	148.702	48.9276	15.434	18.8895	31.1399	98.9212	69.6909	38.9408	246.027	69.896	114.206	51.5584	191.563	35.1091	228.783	27.4836	218.229	67.8648	16.0866	28.4383	69.8571	57.5906
17	7336529	7351475	+	ACAP1	0.211033	0.433958	0.450334	0.382909	0.79847	0.528069	0.404017	0.456352	0.0842089	0.663581	0.649454	0.000125752	0.418281	0.66353	2.29012e-05	0.38655	9.73807e-06	0.000218918	7.66026e-05	0.550476	0.386813	0.851951
3	195274736	195443089	-	ACAP2	9.28513	8.35349	6.75495	7.53031	7.54103	9.68096	11.9182	9.27885	9.26206	9.28999	8.44285	8.80275	9.82912	10.2991	5.72533	13.2071	13.2438	13.1353	13.0225	10.0506	14.776	8.86013
1	1292384	1307890	-	ACAP3	28.0664	30.4848	28.3298	29.9936	33.979	32.9152	18.0793	19.7746	27.9546	41.9155	36.519	28.923	28.8599	27.6085	27.0235	30.1121	27.364	50.3514	9.19238	18.7783	23.131	23.6838
11	108121531	108148165	+	ACAT1	84.6213	91.4544	67.0582	57.1792	87.5646	71.991	58.985	54.4562	60.456	58.0624	74.6367	65.3911	62.739	62.7466	89.3149	91.9212	106.632	72.2432	91.9232	56.6191	92.2144	80.7634
6	159761957	159779113	+	ACAT2	105.89	546.143	684.484	685.441	280.314	129.17	297.257	304.641	92.4056	463.411	236.427	560.639	135.773	457.415	89.1152	349.05	138.316	745.199	112.466	427.875	163.379	394.56
1	226144679	226186723	-	ACBD3	61.6857	60.9696	66.5659	82.9609	70.2589	63.7182	70.4992	86.0955	50.9413	63.4815	47.5597	57.846	48.9364	65.718	41.9093	55.8292	33.6915	52.5405	54.3879	60.2233	58.7154	60.4873
17	45132600	45144182	+	ACBD4	3.30607	7.70257	6.26368	7.27504	6.12155	5.63256	2.52505	4.10704	3.62063	3.64964	5.94496	6.28772	6.48305	6.75067	4.35126	3.89126	6.23238	8.75694	6.12828	4.95428	4.87375	5.28201
10	27182838	27242140	-	ACBD5	19.4847	27.1217	22.5574	24.5054	24.1313	23.5863	16.9683	28.5971	20.2923	24.6627	19.5334	23.893	17.9852	27.4354	24.0463	38.2683	23.4688	28.4596	16.0866	34.4138	26.999	29.1362
1	180288217	180502888	-	ACBD6	39.1101	27.0132	30.6224	27.5685	33.4467	20.77	43.3298	21.752	33.7644	25.5474	30.0745	22.6355	31.1604	31.8205	26.7945	30.6275	39.9261	13.1353	37.5353	35.0972	35.4314	26.5804
10	15075475	15088777	-	ACBD7	0.281371	1.08487e-05	0.368456	0.255277	0.177445	0.352052	0.808024	0.152127	0.421011	0.552986	0.149878	0.000125752	2.0913e-05	0.173097	0.458048	0.399434	0.973817	0.000218918	7.66026e-05	0.435054	0.850979	1.70387e-05
11	44066179	44084020	+	ACCS	3.58744	4.23099	2.90668	4.59477	3.46001	7.74477	5.55511	2.58592	5.22044	5.08738	6.74429	1.25764	21.5404	9.60673	10.7636	8.62001	5.94023	2.1894	2.29815	3.59584	3.94542	3.74853
11	44047981	44059978	+	ACCSL	0.211033	0.976392	4.09391e-06	1.27632e-05	8.87179e-06	0.176035	2.02005	0.152127	1.34722	0.221201	0.349708	0.000125752	2.0913e-05	1.35591	0.229035	0.0386561	0.0973905	0.000218918	7.66026e-05	0.0266368	7.73611e-06	1.70387e-05
16	67657512	67660816	-	ACD	44.1044	28.5321	32.7514	20.8041	35.3097	23.5863	35.9566	22.0563	44.5419	25.4369	32.9718	17.6054	32.206	23.5407	32.2908	18.3608	35.9335	28.4596	30.6411	22.0015	31.95	17.7202
17	63477061	63498381	+	ACE	13.365	18.0088	3.93015	2.93555	18.0097	18.8338	21.4124	12.4732	41.1739	18.027	27.8764	40.2407	32.206	56.1684	21.2982	24.5841	18.5024	13.1353	7.66033	43.1059	11.3721	15.846
X	15561033	15602070	-	ACE2	375.485	337.285	230.323	103.765	554.931	275.467	59.3891	412.224	285.019	235.346	403.458	421.269	262.876	199.808	857.423	234.996	222.32	155.432	977.449	208.302	320.043	229.511
9	19408927	19452503	+	ACER2	0.140691	0.542445	0.491273	1.02107	0.443598	1.40815	0.202014	0.456352	0.168409	0.442391	0.74937	3.77268	0.62741	1.09627	0.229035	1.21119	1.16858	0.000218918	0.766102	0.674777	0.386813	0.511177
11	76860873	77026798	+	ACER3	12.2395	11.2826	11.7904	10.5935	15.082	11.0891	8.78717	11.4084	9.85146	8.73701	7.09399	16.3479	8.78347	10.6453	9.61855	13.7094	14.1202	13.1353	17.6187	11.56	13.925	11.0752
7	100889994	100896134	-	ACHE	17.7965	14.3203	23.2125	28.5896	17.3887	12.8493	12.4232	6.0845	25.8496	26.6534	18.0347	18.8629	10.4565	10.2703	8.47348	7.21555	16.2626	10.9461	16.8526	13.3889	10.1343	16.3572
14	23058565	23095615	-	ACIN1	23.2171	21.2879	25.9758	18.8985	15.5321	28.754	36.9224	26.0674	36.8405	31.6959	34.8517	33.9531	53.8257	32.6375	34.7992	29.2292	36.419	44.7926	18.4398	27.6299	31.6693	24.7196
3	42809472	42867284	+	ACKR2	2.53231	0.108498	0.327517	0.765805	0.266163	0.352052	8.48416	0.608464	1.34722	0.774176	1.19899	1.25764	0.62741	0.692379	0.229035	0.798868	4.96643	0.000218918	0.766102	0.177574	0.541535	1.02234
2	236569737	236582352	+	ACKR3	12.5912	9.43836	1.51475	6.12635	9.31539	6.16061	14.8473	1.97747	9.00946	3.31786	7.04403	11.3178	11.7113	3.34649	53.3599	24.5974	16.9443	19.7028	16.8526	13.3712	2.08876	7.49704
3	132597237	132602642	+	ACKR4	0.281374	0.216984	0.0818822	0.127645	0.443598	1.76017e-05	0.909026	0.456352	0.33681	1.10595e-05	0.199836	0.000125752	2.0913e-05	0.0288519	2.29012e-05	0.18039	0.973817	0.000218918	7.66026e-05	0.0799086	0.232091	0.340791
17	41866917	41919023	-	ACLY	239.584	364.192	443.054	536.451	236.964	267.015	313.507	292.361	257.144	540.909	314.075	497.979	299.473	520.324	210.92	380.635	288.246	446.593	92.6892	406.116	233.01	343.325
9	32384603	32450835	+	ACO1	65.2075	96.5526	94.1573	102.871	65.2082	75.8633	74.5393	85.0305	67.0235	99.9784	81.0298	98.0865	92.0173	93.5837	70.9939	97.8281	69.4322	83.1891	46.7276	85.0239	61.5021	83.6605
22	41469125	41528990	+	ACO2	249.212	277.938	202.448	229.54	247.285	211.958	200.591	174.27	260.368	234.469	191.466	266.293	281.899	252.967	294.494	231.819	183.084	213.237	192.911	242.696	188.998	223.401
13	76952489	76958642	+	ACOD1	0.773767	2.16975	4.09391e-06	0.765805	8.87179e-06	1.76017e-05	1.01002e-05	1.52112e-05	8.42005e-06	1.10595e-05	0.0499626	0.000125752	2.0913e-05	2.8849e-06	2.29012e-05	1.28849e-06	9.73807e-06	0.000218918	7.66026e-05	8.87864e-07	7.73611e-06	0.170404
14	73537224	73543795	+	ACOT1	20.1575	39.9724	53.3954	50.3854	16.9744	12.7834	25.1184	20.7484	14.8627	13.9515	23.6699	37.8644	25.1109	25.3208	9.97139	11.6871	22.3679	25.7009	17.8107	12.48	19.5612	22.7879
1	54548134	54634745	+	ACOT11	2.32129	1.84429	0.409395	0.382909	1.24206	0.880103	2.42405	0.912688	3.28383	2.61605	2.69772	0.000125752	0.551923	1.529	3.2062	4.09038	6.91404	0.000218918	1.53211	0.292996	1.39251	2.04466
6	24667035	24705068	+	ACOT13	12.2544	6.84646	7.34399	9.58979	11.7298	8.28244	13.7692	9.60152	9.37865	6.1047	10.3716	7.56929	7.34924	8.94413	10.5583	9.94311	12.3085	13.1353	10.7244	8.86087	11.8576	9.04009
14	73567620	73575659	+	ACOT2	75.0148	80.6651	84.4874	70.6099	83.0101	61.3197	64.6722	43.8993	61.8439	63.1332	77.4443	97.9478	76.9446	58.687	80.2595	62.0651	104.13	70.6235	82.5388	68.2642	70.3322	78.9329
14	73591706	73595767	+	ACOT4	4.71291	16.273	15.3112	22.8462	11.7995	6.68867	5.0501	10.0394	6.23084	13.8244	11.1406	17.6054	11.5022	14.8572	5.95435	21.2473	7.79047	10.9461	19.9167	11.6399	8.81917	12.9494
14	73616844	73619889	+	ACOT6	0.0703489	1.08487e-05	4.09391e-06	1.27632e-05	0.0887268	0.176035	0.101012	1.52112e-05	0.0842089	1.10595e-05	0.249793	0.000125752	0.418281	0.0288519	2.29012e-05	0.322125	9.73807e-06	0.000218918	7.66026e-05	8.87864e-07	0.0773688	1.70387e-05
1	6264272	6393767	-	ACOT7	77.5873	32.763	65.2979	38.2896	74.9666	37.6677	36.9667	21.752	69.3812	34.3951	37.0685	51.5584	61.275	57.4666	46.9476	29.829	54.8254	32.8379	60.5161	68.0282	51.8321	34.5885
20	45841721	45857410	-	ACOT8	22.7293	21.7473	20.0237	23.9562	26.0877	18.0473	18.7206	18.5074	22.5541	25.3396	20.9416	16.3479	28.5042	25.0558	27.8328	24.1746	27.4341	31.3473	31.6198	23.8555	26.2909	18.7934
X	23701056	23743291	-	ACOT9	59.931	80.6061	90.0249	92.1502	65.4738	54.7413	36.6637	59.3237	41.0899	60.1635	55.653	71.6786	54.5829	81.5839	35.2679	72.3465	36.5178	52.5405	75.0706	92.4528	65.1378	70.3697
17	75941511	75979435	-	ACOX1	48.3702	57.1512	39.9538	56.6329	33.9141	42.458	42.7422	52.7831	37.2547	36.6414	39.4561	68.1084	52.777	63.5516	60.9791	87.9406	35.0861	30.9248	42.8975	59.5589	42.8783	54.6489
3	58505136	58537203	-	ACOX2	33.9751	7.16014	12.4864	7.78557	15.1708	8.62485	67.3682	11.7126	30.5648	4.09202	26.6774	5.0302	17.7761	5.22167	22.4432	7.65366	30.9671	4.37858	11.4905	5.38933	24.2914	7.49704
4	8366282	8440726	-	ACOX3	36.7185	30.9188	25.7099	17.6132	31.1401	24.6424	27.4725	16.276	25.597	17.3634	30.3242	26.408	37.8526	31.4453	28.3976	22.613	50.9298	19.7028	29.1091	20.9977	27.0764	18.2314
2	110732573	111118223	+	ACOXL	11.3954	13.8863	4.74894	6.50925	8.69436	6.33663	31.8156	21.1436	9.09366	3.09667	28.6257	12.5753	16.5213	4.58699	16.7179	10.5399	7.98523	19.7028	22.2148	5.84214	9.28333	9.71206
2	111098341	111115589	-	ACOXL-AS1	7.03419e-06	1.08487e-05	0.122821	1.27632e-05	8.87179e-06	1.76017e-05	1.01002e-05	1.52112e-05	0.25261	1.10595e-05	1.09907	1.25764	2.0913e-05	2.8849e-06	0.68706	0.2577	0.194771	2.1894	7.66026e-05	0.0443941	7.73611e-06	1.70387e-05
2	264869	278283	+	ACP1	119.792	86.8983	106.648	116.145	128.197	71.4629	156.149	100.242	93.042	67.4628	78.6331	81.7388	66.9216	72.0652	68.9327	78.7158	89.4925	116.027	96.5193	87.9277	109.698	84.3417
11	47239302	47248848	-	ACP2	64.2926	93.4065	72.8305	85.0031	72.8376	70.759	51.1068	69.6674	57.8459	105.286	76.7344	77.9663	60.6445	95.4568	74.2002	81.3094	39.2444	65.6756	72.7725	91.3788	66.4534	90.4753
19	11574660	11579009	-	ACP5	0.0703489	0.650932	4.09391e-06	1.27632e-05	1.24206	1.05612	0.202014	0.152127	8.42005e-06	1.10595e-05	0.149878	0.000125752	2.0913e-05	0.115399	2.29012e-05	0.347895	0.584294	0.000218918	0.766102	0.0355154	0.92834	2.38543
1	147647366	147670544	-	ACP6	28.2071	37.4279	16.9078	6.76452	44.7138	26.2266	22.6244	21.1436	28.7966	18.9118	38.4173	32.6956	15.6848	15.6073	41.4513	24.6748	17.3338	37.2163	20.6828	8.39033	23.5951	21.128
3	132317367	132368303	+	ACPP	69.5682	86.898	29.2714	89.8528	222.771	54.0374	8.78716	129.904	39.3216	81.1768	91.2726	164.735	85.534	101.143	27.9395	75.6194	9.6407	98.5133	22.9808	584.576	55.6227	99.5058
12	6638076	6647415	-	ACRBP	0.211033	1.08487e-05	0.0409432	0.510541	0.266163	0.176035	1.01002e-05	0.152127	0.168409	0.331796	0.799327	0.000125752	1.04567	0.144248	0.916073	0.566939	0.389533	0.000218918	7.66026e-05	0.195331	0.15473	0.851951
15	78170845	78234708	-	ACSBG1	0.140691	0.325471	0.122821	1.27632e-05	0.0887268	1.76017e-05	0.303015	1.52112e-05	1.26302	0.331796	0.0499626	0.000125752	2.0913e-05	0.0288519	2.29012e-05	0.0386561	0.194771	0.000218918	7.66026e-05	0.0443941	0.541535	1.70387e-05
17	50426158	50474846	+	ACSF2	15.1235	17.1409	8.76096	9.70006	12.5092	13.2013	7.47414	8.06195	19.0293	11.8337	12.4894	15.0903	21.7495	8.39508	24.5044	14.4956	18.6971	24.0812	18.3847	11.1072	12.9967	11.4159
16	89093809	89155847	+	ACSF3	35.9448	41.1165	39.0968	41.7357	44.8913	33.2672	38.5827	41.983	41.7635	41.6942	39.7663	67.9061	26.3504	45.2061	44.8864	56.1508	49.4693	72.2432	32.9392	46.8529	30.3255	29.1362
4	184755595	184826115	-	ACSL1	28.9809	151.556	93.384	82.8334	88.3627	117.228	7.27214	98.2645	28.6282	187.124	88.5248	228.868	64.621	136.806	191.683	386.813	17.6259	151.054	80.4328	123.634	52.3733	144.147
2	222860934	222944652	+	ACSL3	83.2853	102.629	92.563	78.7492	99.7186	86.0723	133.121	103.74	75.7806	96.1066	85.0767	144.615	79.4694	116.376	58.8561	119.035	72.4512	175.135	75.8366	109.794	89.5836	116.545
X	109641330	109733404	-	ACSL4	103.965	163.599	122.285	204.849	133.963	222.136	87.0633	235.318	125.88	212.454	139.734	272.882	145.555	255.904	214.813	292.307	104.878	304.296	114.138	333.412	133.834	201.566
10	112374158	112428381	+	ACSL5	1.61787	4.231	1.43287	2.16976	2.04052	2.81629	0.505019	1.52114	1.26302	0.221201	2.44793	2.51516	2.30045	1.67324	0.68706	1.58485	2.92143	0.000218918	7.66026e-05	0.861228	0.92834	1.70388
5	131949974	132012069	-	ACSL6	0.211033	0.216984	0.204699	1.27632e-05	8.87179e-06	0.528069	0.101012	0.304239	8.42005e-06	0.221201	0.299751	0.000125752	1.88219	0.115399	2.29012e-05	0.502514	9.73807e-06	0.000218918	7.66026e-05	0.177574	0.309452	0.340791
16	20623237	20697789	-	ACSM1	2.03992	1.84429	0.204699	0.638173	0.443598	1.05612	1.11103	0.760576	1.68402	0.331796	1.09907	1.25764	1.88219	1.29821	0.916073	0.41232	1.85024	2.1894	1.53213	0.648141	0.309452	0.511177
16	20763990	20797158	+	ACSM3	27.0754	10.0713	5.42364	10.949	7.8959	12.3019	19.6953	16.0611	22.1364	5.75095	27.0715	5.0302	24.4682	6.58688	43.0394	10.9536	45.5741	24.0812	14.5546	5.27115	14.9188	11.0752
20	25006230	25058183	-	ACSS1	234.796	506.744	377.01	578.311	323.464	522.422	306.338	453.14	323.496	422.586	383.471	392.345	528.471	407.202	608.024	531.461	194.372	503.512	330.157	249.789	281.745	482.872
20	34874963	34927967	+	ACSS2	104.668	180.631	182.961	246.971	77.7166	62.4861	243.52	90.0505	105.841	178.278	98.066	184.856	93.69	181.497	50.8407	135.171	107.021	223.297	52.8558	154.826	71.3267	140.911
12	81078018	81256759	+	ACSS3	15.5455	20.721	19.4869	21.9527	9.04924	23.7623	10.2012	12.0169	25.2602	22.7825	18.1346	28.923	20.913	29.7434	19.9241	28.2949	23.1766	28.4596	20.6828	31.4219	21.7384	28.2842
1	229431246	229434097	-	ACTA1	111.422	8.68625	114.629	3.57691	56.602	6.16061	2.12105	2.43381	22.1447	16.8104	9.59187	1.25764	6.69218	2.74134	3.43521	1.04368	25.6111	4.37858	16.0866	1.0322	21.8932	8.68974
10	88935074	88991398	-	ACTA2	1541.16	348.126	1556.82	477.721	814.53	359.747	32.2195	81.3799	323.665	172.751	459.404	282.941	633.451	224.557	278.248	226.69	354.15	345.89	504.809	93.1436	195.027	99.4986
7	5527146	5530710	-	ACTB	21440.9	22812.4	26097.9	23260.9	26750.7	18860.4	13504.5	17340.8	18152.9	25249.6	21535.7	22559.9	23538.6	22001.2	24820.7	21239	14070	22167.6	31380.2	19369.3	18381	21180.3
15	34788096	34795727	-	ACTC1	23.2832	1.62732	1.71944	0.638173	1.50821	1.05612	42.6228	1.0648	1.59982	0.221201	3.69687	2.51516	1.04567	0.778926	0.68706	0.296355	22.9819	4.37858	7.66026e-05	0.532719	1.62459	1.87427
17	81509971	81512867	-	ACTG1	10904.6	11757.6	14614.8	12494.9	12437	9602.17	6709.65	9916.05	8494.12	11932.4	9407.33	11758.8	11538.9	11476.9	12664.9	10681.1	6339.99	11607	14660.1	12294.2	8460.96	10508.4
15	82725898	82739781	-	ACTG1P17	7.03419e-06	0.108498	0.327517	1.27632e-05	8.87179e-06	0.528069	0.101012	0.304239	8.42005e-06	1.10595e-05	0.599497	0.000125752	0.209151	0.0577009	0.229035	0.2577	0.584294	0.000218918	0.766102	0.0443941	0.232091	0.681564
1	27323874	27326526	+	ACTG1P20	6.61214	7.26863	10.3985	8.93426	7.54103	7.39273	5.1511	5.78028	8.16752	11.7232	8.99238	3.77268	8.57457	10.4723	24.9624	14.1091	8.76427	10.9461	16.0866	12.8385	8.20036	8.51936
1	103569404	103571387	+	ACTG1P4	1.40684	1.19337	2.68794	3.06318	2.65614	1.76019	0.909026	1.52114	1.76822	5.08738	1.39882	1.25764	2.30045	3.08685	8.47348	3.28365	1.49594	2.1894	5.36226	2.25517	1.93403	1.19272
2	73892966	73919654	+	ACTG2	174.726	10.8487	124.821	25.1435	33.0031	15.6655	0.101012	2.2817	35.1116	17.0316	28.376	5.0302	81.3516	21.175	10.9926	1.90697	9.64071	6.56776	72.7725	10.5833	85.9483	15.6756
20	33666498	33668526	+	ACTL10	3.72813	3.3631	7.81936	4.21187	5.50052	2.28824	1.01003	1.82536	2.02082	6.63571	1.64861	2.51516	2.71871	3.51958	1.60311	4.61281	0.681675	6.56776	5.36226	5.01643	2.70764	2.38543
3	179562880	179588406	+	ACTL6A	72.9444	52.616	60.4264	65.3474	67.0709	45.7645	95.1434	46.5463	59.9508	36.9386	53.5541	49.0433	42.4533	47.169	46.9475	47.0699	97.9646	56.9189	64.3462	59.7845	85.1741	55.8869
1	17755313	17827064	+	ACTL8	0.0703489	0.216984	4.09391e-06	0.255277	8.87179e-06	1.76017e-05	1.01003	0.304239	8.42005e-06	1.10595e-05	0.0499626	0.000125752	2.0913e-05	3.14454	2.29012e-05	0.0386561	0.0973905	0.000218918	0.766102	8.87864e-07	0.0773688	0.170404
14	68874123	68979367	-	ACTN1	453.901	433.413	583.622	388.13	408.363	380.369	61.611	186.793	264.633	391.506	399.593	323.183	386.474	357.391	264.967	177.052	152.496	212.351	203.763	196.503	311.835	289.147
1	236686454	236764628	+	ACTN2	4.50188	9.43837	5.73148	6.89215	17.5661	13.5533	0.202014	9.58308	5.80984	19.0224	4.89586	25.1505	24.05	27.7816	14.8858	21.8788	9.73807e-06	13.1353	14.5546	26.2713	2.24348	10.0528
11	66546395	66563330	+	ACTN3	7.03419e-06	1.08487e-05	0.245638	0.382909	0.0887268	1.76017e-05	1.01002e-05	0.152127	8.42005e-06	1.10595e-05	0.0499626	0.000125752	2.0913e-05	2.8849e-06	2.29012e-05	0.141736	9.73807e-06	2.1894	7.66026e-05	0.204209	0.0773688	0.170404
19	38647616	38730533	+	ACTN4	65.6279	55.3272	38.7535	26.0229	47.5511	52.802	33.4268	57.7936	77.3775	56.6152	48.1918	31.4381	101.219	85.9883	46.7185	20.3959	17.9139	28.4596	20.6074	18.7274	47.652	53.3057
14	58200115	58235636	+	ACTR10	69.4978	104.907	97.9672	124.952	94.3959	65.4784	75.6503	94.1574	51.3623	52.3114	62.1973	66.6486	52.0734	68.401	62.2914	94.6657	53.5594	80.9999	101.115	73.6216	63.9002	63.0431
10	102479229	102502756	-	ACTR1A	191.893	262.972	187.255	186.343	214.697	185.522	157.26	173.256	198.292	237.558	201.329	236.414	217.495	229.58	201.073	215.887	134.678	190.459	156.269	181.311	181.18	196.456
2	97655939	97664099	-	ACTR1B	13.1539	18.2258	12.6092	17.9961	25.2846	16.5456	10.4032	14.1464	17.3453	29.9712	17.3353	17.6054	23.8408	28.6471	16.7179	18.258	9.34856	17.5137	13.0225	20.2167	12.2231	19.5945
2	65227695	65271257	+	ACTR2	105.022	100.784	99.8515	118.954	82.0636	146.445	58.6823	88.9853	133.376	111.923	118.501	130.782	106.656	152.174	108.323	168.806	124.258	166.378	118.734	124.635	177.463	161.697
2	113889934	113961553	+	ACTR3	438.602	447.082	533.845	573.09	525.179	390.933	290.474	446.294	312.795	302.472	350.474	401.148	269.57	335.254	345.582	500.521	284.155	363.404	387.609	365.04	398.953	410.803
7	152759749	152855380	+	ACTR3B	15.2502	14.493	22.9771	15.0417	15.0276	11.2334	15.6708	11.0225	12.9047	10.046	14.87	17.6054	18.1573	13.415	6.41237	8.37265	13.0016	17.5137	10.3288	15.8866	18.5699	12.0709
7	149881359	150323670	-	ACTR3C	3.32011	2.10552	3.38762	2.18868	2.27246	1.43983	4.42859	1.14649	2.7566	1.34526	2.7656	0.000125752	3.59225	1.8173	3.2062	2.37338	3.16363	0.000218918	7.28991	2.85625	4.329	2.24158
20	38748454	38772447	+	ACTR5	15.8973	14.6457	25.3003	14.2948	17.2113	11.4411	19.4934	14.907	13.7247	16.3681	14.3878	17.6054	13.3843	20.2232	8.7025	13.993	16.36	6.56776	15.3206	18.1923	19.8044	14.8237
12	100200087	100224425	+	ACTR6	14.4201	10.6317	15.1475	15.954	17.1226	11.0891	16.9683	16.4281	10.1041	7.96284	7.39373	6.28772	6.48304	9.4048	9.38953	12.8206	15.094	19.7028	15.3206	8.8786	15.1628	10.564
3	53867066	53882203	-	ACTR8	33.2717	33.197	34.266	36.2475	28.1236	27.9867	37.5727	33.1605	25.7654	22.2296	28.8755	18.8629	22.1678	28.272	22.2142	29.3648	38.2706	32.8379	34.4712	35.6477	28.933	25.8988
3	169766923	169769896	-	ACTRT3	5.2053	6.07527	5.56772	5.48819	2.30667	2.99231	2.72706	5.93239	4.12583	4.75559	2.99746	0.000125752	3.97349	4.96203	2.51916	7.31865	2.62929	8.75694	10.7244	6.68561	2.3982	6.30433
2	157736446	157875863	-	ACVR1	50.5755	34.6073	22.0252	16.5922	28.5673	25.6985	26.2605	13.2338	30.5648	24.3309	20.083	13.8328	39.7346	28.474	14.8858	14.1734	17.9181	6.56776	19.1507	16.5854	26.9216	21.128
12	51951667	51997080	+	ACVR1B	9.56649	12.693	7.3281	6.89215	10.6462	28.1627	4.24208	18.5577	14.8193	17.474	11.1905	26.408	37.016	35.196	19.6951	9.19986	3.40834	24.0812	1.53213	7.94632	8.50972	26.2396
2	147844517	147930828	+	ACVR2A	2.46197	1.7358	4.38726	1.78686	2.31427	3.87239	2.94061	5.35237	1.85242	2.21191	2.99746	0.000125752	0.418281	2.16746	2.51916	3.78741	4.1052	8.75694	1.53213	4.11414	4.74339	2.72621
3	38454299	38493143	+	ACVR2B	1.96958	1.95277	2.12884	1.02107	0.621034	2.46426	0.909026	2.73803	3.87323	4.09202	2.54784	2.51516	2.92784	3.98117	5.95435	2.70584	2.62929	2.1894	3.06418	4.1552	3.24917	2.21505
3	38451027	38454821	-	ACVR2B-AS1	0.0703489	1.08487e-05	0.204699	0.127645	8.87179e-06	1.76017e-05	0.303015	1.52112e-05	0.168409	0.221201	0.249793	0.000125752	2.0913e-05	2.8849e-06	0.229035	0.36078	0.0973905	0.000218918	0.766102	0.159816	0.0773688	1.70387e-05
12	51907418	51923362	+	ACVRL1	0.140691	1.95277	0.491273	2.42502	2.04052	1.40815	1.01002e-05	1.97747	8.42005e-06	3.09667	0.299751	2.51516	2.0913e-05	3.46188	0.458048	8.06594	0.0973905	2.1894	7.66026e-05	2.08648	0.618896	3.06698
3	51983284	51989203	+	ACY1	20.3569	16.6695	23.8738	19.2451	23.0839	18.65	17.6963	15.629	18.5175	13.9607	20.732	14.6299	19.5535	29.5555	22.2137	24.4694	20.2762	0.002286	21.4375	20.457	21.0465	16.7284
14	75053225	75069484	-	ACYP1	5.62736	19.5276	11.5858	13.1461	13.219	11.9692	4.44409	8.51829	5.55724	5.86154	5.99492	11.3178	9.82912	7.26995	15.3439	8.1304	6.52452	17.5137	32.1732	7.20059	14.8533	14.1421
2	53971103	54305299	+	ACYP2	11.325	13.3439	9.94819	10.0829	17.0339	11.6171	5.65611	12.0169	7.57805	9.40058	7.09399	3.77268	10.2474	8.97205	9.38953	8.04021	7.1088	10.9461	16.0866	10.7609	11.9136	11.5863
20	44619519	44651759	-	ADA	18.0779	69.7568	17.4401	31.2699	19.2518	27.9867	7.17114	47.9153	14.0615	35.1692	20.083	54.0734	62.9482	43.4751	33.2068	52.1695	6.42714	39.4055	14.5546	92.4289	18.1799	38.1666
22	17178790	17221855	-	ADA2	24.6196	26.4707	18.2588	17.7409	18.5421	19.5379	10.1002	13.2338	14.3141	8.18404	25.8782	13.8328	39.7346	37.2727	24.0463	37.2506	18.2102	45.973	20.6828	21.9741	4.48695	12.0975
15	43330351	43354556	+	ADAL	3.12976	4.43845	5.52047	6.71896	6.05852	4.64287	7.61149	8.14775	3.41079	6.05461	4.89634	1.25764	3.21809	4.72683	3.81038	7.7655	4.65334	2.1894	9.47974	5.46467	2.48531	1.71775
15	58595204	58749979	-	ADAM10	87.9981	142.986	126.054	159.795	92.7098	178.659	99.9923	171.124	116.956	145.432	115.801	187.37	144.3	194.657	146.11	363.986	126.4	221.108	122.564	130.954	140.254	213.663
17	44759179	44781847	+	ADAM11	0.562742	0.108498	0.245638	0.510541	8.87179e-06	0.528069	0.202014	0.152127	0.589412	0.331796	0.149878	0.000125752	2.0913e-05	0.0577009	1.60311	0.0257712	9.73807e-06	0.000218918	0.766102	0.177574	0.15473	1.70387e-05
10	126012385	126388559	-	ADAM12	21.6653	8.13652	27.9205	19.4001	12.5979	20.242	36.1587	57.8026	27.0284	21.6766	40.2158	18.8629	15.2665	16.3574	8.01546	21.183	18.6971	19.7028	10.7244	18.0769	18.0251	21.6392
1	155051272	155062777	+	ADAM15	31.7946	39.1637	34.3069	32.5462	22.6231	22.5302	21.3114	20.383	45.2157	41.252	34.5708	44.0133	48.0999	34.4744	25.1914	39.673	25.1242	30.6487	12.2565	28.4562	18.7214	22.4911
2	9488486	9555821	-	ADAM17	117.119	108.27	72.9632	64.5819	74.6118	101.738	50.2989	58.8674	75.7805	46.2287	111.156	101.859	64.412	58.4192	49.4667	64.1469	73.0355	85.3783	78.9007	92.4525	70.8627	62.3616
8	39584568	39730065	+	ADAM18	0.140691	0.216984	0.16376	1.27632e-05	0.354881	0.176035	0.404017	1.52112e-05	0.33681	1.10595e-05	0.0999203	0.000125752	2.0913e-05	2.8849e-06	0.229035	0.30924	0.584294	0.000218918	7.66026e-05	8.87864e-07	0.0773688	1.70387e-05
5	157477304	157575824	-	ADAM19	5.34599	2.71218	4.87175	7.27504	5.4118	8.0968	10.9082	18.4056	2.86283	8.18404	2.2481	7.54523	1.46393	12.4339	5.0383	14.4054	0.973817	0.000218918	1.53213	2.9921	7.73611	9.03052
12	111899063	111901903	+	ADAM1A	0.4924	0.650932	0.409395	0.638173	0.354881	0.528069	0.808024	1.67325	0.505211	0.995366	1.54869	0.000125752	0.62741	0.750077	1.14509	0.33501	9.73807e-06	4.37858	0.766102	1.17198	0.696257	1.02234
14	70452157	70459906	+	ADAM21	0.844109	0.542445	0.651707	0.893437	0.621034	0.528069	1.11103	0.760576	1.01041	0.774176	1.24895	0.000125752	0.83654	0.830297	0.229035	1.61241	1.46072	2.1894	1.53213	0.502847	0.696257	0.851951
7	87934143	88202890	+	ADAM22	0.211033	1.08487e-05	0.122821	0.127645	0.532316	0.528069	0.505019	1.52112e-05	0.421011	1.10595e-05	0.449624	0.000125752	2.0913e-05	0.115399	2.29012e-05	0.103081	1.36334	0.000218918	7.66026e-05	0.204209	0.309452	1.70387e-05
2	206443644	206621132	+	ADAM23	114.306	48.9276	21.9433	30.6317	25.4621	35.9075	158.169	25.707	84.5373	27.317	36.7688	17.6054	19.8674	15.7227	22.2142	21.8657	90.6615	28.4596	19.1507	11.56	36.5918	32.3735
8	24294040	24359019	+	ADAM28	0.4924	0.108498	0.491273	0.255277	0.266163	1.76017e-05	0.404017	0.912688	0.589412	1.10595e-05	2.44793	0.000125752	0.209151	0.288493	0.229035	0.38655	0.194771	0.000218918	0.766102	0.310753	0.773618	0.511177
8	39107529	39284918	+	ADAM32	0.422058	1.08487e-05	0.368456	0.510541	0.443598	0.176035	0.606021	1.0648	0.421011	0.110606	0.74937	0.000125752	0.209151	0.346191	0.229035	0.605594	0.876436	0.000218918	0.766102	0.736928	1.23778	0.681564
20	3667965	3682691	-	ADAM33	0.844109	0.542445	0.245638	0.255277	1.68565	0.880103	1.21203	0.304239	0.842013	0.110606	0.549539	2.51516	0.62741	0.0577009	1.60311	0.515399	0.973817	0.000218918	7.66026e-05	0.381782	0.0773688	0.511177
10	133262416	133276904	-	ADAM8	1.3365	2.49521	1.31005	3.57371	12.0657	12.6732	1.01003	3.19437	1.01041	2.3225	4.79593	15.0903	2.30045	15.7804	2.06113	1.43023	1.75286	0.000218918	7.66026e-05	1.55376	2.63028	2.38543
8	38996986	39105261	+	ADAM9	317.803	284.343	281.441	363.505	354.524	345.34	250.081	430.618	241.152	221.19	334.275	298.032	287.971	337.501	411.073	452.126	246.376	394.053	347.776	349.233	338.843	383.718
21	26836287	26845410	-	ADAMTS1	134.775	198.531	327.39	257.817	185.598	473.838	20.0994	367.047	166.38	187.569	325.524	702.953	918.289	772.317	336.19	865.456	60.5708	676.457	90.3911	717.527	324.839	542
19	8580240	8610736	-	ADAMTS10	4.15018	0.216984	0.450334	0.638173	1.68565	1.40815	0.303015	0.152127	3.70483	1.10595e-05	3.59696	0.000125752	1.2548	0.605832	4.58027	0.682903	9.25118	0.000218918	7.66026e-05	0.213088	2.08876	1.19272
5	33523535	33892193	-	ADAMTS12	0.351716	0.325471	0.122821	1.27632e-05	0.177445	0.176035	0.101012	0.152127	1.09461	0.110606	0.0499626	0.000125752	2.0913e-05	0.201946	0.458048	0.476744	1.36334	0.000218918	0.766102	8.87864e-07	1.70195	0.511177
9	133414339	133459404	+	ADAMTS13	2.03992	0.976392	2.04696	1.02107	1.06462	1.93621	1.81804	2.89015	3.36803	1.88013	2.49789	0.000125752	2.09132	1.7021	4.35126	1.456	3.79786	4.37858	0.766102	1.22525	2.16612	1.36311
10	70672506	70762440	+	ADAMTS14	6.33077	57.4981	46.9977	53.4777	33.1805	55.0933	2.02005	89.4415	8.25166	91.2409	17.0355	64.1335	34.0882	132.706	22.4432	140.789	1.94762	63.4865	22.9808	17.207	8.27763	75.8223
11	130448974	130476646	+	ADAMTS15	26.6596	3.14613	1.39193	5.99872	0.443598	3.87239	13.2312	5.01972	6.23084	0.884771	15.8366	3.77268	9.61999	3.69268	6.41237	2.86046	12.3674	2.1894	7.66026e-05	0.32851	3.7907	1.5335
5	5140330	5320303	+	ADAMTS16	33.5529	11.0657	9.33409	8.2961	5.67796	15.6655	68.9844	16.4281	54.8148	9.17939	21.9313	7.54523	8.78347	4.03886	10.7636	2.33218	106.34	0.000218918	0.766102	2.10424	24.214	12.2679
15	99971438	100342006	-	ADAMTS17	0.633084	2.06126	1.8832	2.29739	2.9277	5.28053	0.101012	1.36902	4.79944	11.7231	3.04742	12.5753	3.13697	2.13483	8.7025	5.36014	0.876436	4.37858	7.66033	3.08977	2.0114	1.87427
16	77282128	77435115	-	ADAMTS18	5.34599	0.759418	0.368456	1.65923	0.709752	4.40044	1.71704	5.62816	11.2829	1.54834	2.79763	1.25764	12.1296	6.77953	14.1988	7.44751	9.25119	2.1894	3.06418	1.60703	1.93403	1.87427
5	129460265	129738684	+	ADAMTS19	7.03419e-06	1.08487e-05	4.09391e-06	1.27632e-05	8.87179e-06	1.76017e-05	1.01002e-05	0.304239	0.0842089	1.10595e-05	4.99576e-06	1.25764	2.0913e-05	2.8849e-06	2.29012e-05	0.23193	0.0973905	0.000218918	7.66026e-05	8.87864e-07	7.73611e-06	1.70387e-05
5	179110851	179345431	-	ADAMTS2	20.3288	6.72619	2.49729	4.3395	1.68565	5.9846	23.0284	4.8676	13.3037	6.08273	5.64522	18.8629	6.48305	2.25023	9.61855	9.98585	19.8657	4.37858	0.766102	6.5258	2.63028	1.36311
4	72280969	72568800	-	ADAMTS3	0.984793	0.433958	0.327517	1.27633	0.443598	0.528069	0.707023	0.912688	3.28383	1.43775	0.999158	0.000125752	1.04567	1.03857	0.229035	0.579824	0.584294	2.1894	7.66026e-05	0.32851	2.86237	0.851951
1	161189729	161199054	-	ADAMTS4	25.8155	51.4225	18.0542	45.3095	18.542	19.89	11.9182	54.9125	21.4711	49.8784	33.8211	32.6956	62.53	40.2152	101.681	95.5744	20.3526	35.0271	15.3206	33.3381	25.2198	70.1991
21	26917912	26967121	-	ADAMTS5	0.351716	1.08487e-05	0.0818822	0.255277	8.87179e-06	1.76017e-05	0.505019	1.52112e-05	8.42005e-06	1.10595e-05	0.249793	0.000125752	2.0913e-05	2.8849e-06	0.458048	0.425204	0.973817	0.000218918	7.66026e-05	0.00887952	0.541535	0.170404
5	65148736	65481921	-	ADAMTS6	0.914451	0.650932	5.52678	2.68029	0.532316	1.40815	0.909026	0.304239	0.421011	0.774176	0.799327	0.000125752	0.209151	0.894322	0.458048	0.734443	1.5581	0.000218918	1.53213	1.88228	0.618896	0.851951
15	78759203	78811464	-	ADAMTS7	4.50189	2.49521	2.37447	3.95661	2.12924	4.40044	0.808024	4.25915	12.7985	5.86154	7.49365	3.77268	15.6848	9.40478	6.8704	5.86265	14.8993	2.1894	3.8302	5.82439	4.64167	4.0893
15	82293283	82334562	+	ADAMTS7P1	0.0703489	0.108498	0.16376	1.27632e-05	8.87179e-06	1.76017e-05	0.101012	1.52112e-05	0.168409	0.110606	0.299751	0.000125752	1.67306	0.115399	0.229035	0.23193	9.73807e-06	0.000218918	0.766102	0.0355154	0.0773688	1.70387e-05
11	130404923	130428994	-	ADAMTS8	1.89924	1.08487e-05	0.695968	0.638173	0.354881	0.176035	1.81804	1.0648	1.85242	0.331796	0.799327	0.000125752	1.88219	1.4136	8.47348	2.93777	0.681675	0.000218918	2.29815	1.00329	0.386813	0.170404
3	64515655	64687690	-	ADAMTS9	6.33077	46.6493	13.6737	27.4409	13.5739	55.4456	2.32305	65.7124	20.4607	104.291	48.0593	242.701	57.5106	126.158	42.5964	189.692	8.17999	148.865	10.7244	36.2414	28.469	111.262
3	64561346	64590085	+	ADAMTS9-AS1	0.140691	0.108498	0.0409432	0.127645	0.177445	0.176035	1.01002e-05	1.52112e-05	8.42005e-06	1.10595e-05	0.0499626	2.51516	2.0913e-05	0.0580922	2.29012e-05	0.0775355	9.73807e-06	0.000218918	7.66026e-05	0.223456	0.464174	0.512708
3	64684870	65011472	+	ADAMTS9-AS2	1.47719	2.49521	1.43287	1.91449	1.15334	1.76019	2.42405	4.41127	1.34722	1.65894	1.34886	3.77268	4.81001	2.68296	0.916073	1.61062	1.16858	2.1894	3.06418	3.34725	0.696257	2.55582
9	18474081	18910950	+	ADAMTSL1	0.0703489	0.650932	0.368456	0.510541	8.87179e-06	1.93621	1.01002e-05	0.304239	0.0842089	3.20726	1.19899	1.25764	0.209151	1.26936	0.458048	1.37869	0.194771	0.000218918	0.766102	0.275239	0.541535	0.511177
9	133532164	133575520	+	ADAMTSL2	0.211033	0.325471	0.695968	0.127645	0.0887268	0.352052	2.42405	0.912688	0.168409	0.221201	0.199836	1.25764	2.0913e-05	0.0577009	0.229035	0.28347	0.973817	0.000218918	7.66026e-05	0.115423	0.386813	0.340791
15	83654086	84039842	+	ADAMTSL3	0.140691	1.08487e-05	0.245638	0.255277	8.87179e-06	0.176035	1.01002e-05	0.456352	0.0842089	1.10595e-05	0.199836	0.000125752	2.0913e-05	2.8849e-06	1.14509	0.0901959	9.73807e-06	0.000218918	3.06418	0.0532727	0.232091	0.170404
1	150549369	150560937	+	ADAMTSL4	3.79847	13.1269	3.97109	6.76451	12.0657	8.27282	2.42405	22.5126	5.97824	16.6998	10.9407	23.893	12.1295	22.0695	5.0383	19.2244	3.11619	8.75694	3.83021	8.17719	4.56431	14.3125
19	1505018	1513190	-	ADAMTSL5	3.72813	4.9904	4.58518	5.23293	6.29898	4.9285	0.303015	2.89015	3.87323	4.86619	2.99746	7.54523	11.0839	10.0395	4.80928	5.54053	0.876436	2.1894	3.8302	7.37815	2.93973	4.0893
7	897900	955408	-	ADAP1	7.73761	8.3535	17.3172	14.5501	7.62975	7.0407	1.91904	7.14928	5.89404	12.829	4.89586	11.3178	2.92784	5.74095	5.72533	6.03014	3.01881	0.000218918	9.19238	5.41597	8.58709	8.0082
17	30921736	30959194	+	ADAP2	0.633084	4.12251	0.0409432	0.765805	1.77437	2.28824	0.101012	1.36902	8.42005e-06	0.442391	0.699412	0.000125752	0.209151	0.317342	1.14509	0.695788	0.389533	2.1894	7.66026e-05	1.11871	1.16042	2.04466
1	154582058	154627981	-	ADAR	176.208	187.683	128.056	219.909	83.2176	234.101	240.79	198.048	252.849	259.121	262.379	279.169	279.399	249.913	346.269	266.746	325.054	308.674	92.6891	159.099	186.13	247.062
21	45074578	45226564	+	ADARB1	11.8174	12.3675	9.62068	9.70005	11.5333	10.385	24.8464	25.4027	9.76726	29.9712	12.5394	30.1806	9.41086	19.4731	6.18336	8.6458	14.1202	17.5137	6.89431	19.9504	11.9136	14.9941
10	1177313	1737477	-	ADARB2	7.03419e-06	1.08487e-05	0.0409432	1.27632e-05	0.0887268	1.76017e-05	0.202014	1.52112e-05	0.0842089	1.10595e-05	4.99576e-06	0.000125752	2.0913e-05	2.8849e-06	2.29012e-05	1.28849e-06	9.73807e-06	0.000218918	7.66026e-05	0.0621513	0.309452	0.511177
16	75596879	75623324	-	ADAT1	13.7167	25.2774	23.0896	28.0791	18.7195	23.0583	16.5643	24.1858	18.7767	28.5335	20.6825	23.893	23.0043	25.4736	24.2753	35.317	25.7085	19.7028	19.9167	16.8161	18.5667	23.0022
6	143422832	143450705	-	ADAT2	2.95436	0.542445	3.88921	2.55265	4.43591	2.99231	3.53507	2.89015	1.76822	1.21656	1.99831	0.000125752	1.88219	1.44245	0.458048	1.44311	4.67428	2.1894	1.53213	2.15751	3.24917	1.5335
19	1905214	1913448	+	ADAT3	7.73761	3.3631	9.57976	4.7224	8.25078	4.75248	6.76713	2.89015	8.42006	5.86154	7.00562	10.0603	8.36521	8.94969	2.97718	7.82114	6.13499	15.3245	13.7885	11.9487	10.8306	7.66742
14	77800083	77933955	+	ADCK1	10.692	6.83468	7.08245	6.76451	5.67796	5.10451	13.2313	3.19437	6.39925	4.5344	9.44199	6.28772	6.90131	3.98116	8.01546	4.29069	14.4124	2.1894	4.59623	3.81782	4.02278	3.57814
7	140673153	140695109	+	ADCK2	43.1899	21.8059	38.319	33.6949	44.0928	27.6347	127.868	22.6647	46.8155	30.6348	25.7781	17.6054	26.7686	23.5408	17.405	13.555	67.0953	43.7838	28.343	35.186	28.1594	28.7954
8	144374015	144393239	+	ADCK5	13.0133	12.1505	12.8549	9.82768	15.5256	11.6171	14.0393	6.69295	17.1769	15.7045	15.1871	12.5753	15.8939	10.3568	13.5118	11.5964	18.2102	24.0812	9.19238	10.2548	16.5553	12.0975
7	45574140	45723116	+	ADCY1	0.140691	1.08487e-05	0.327517	0.382909	0.0887268	0.176035	0.101012	0.152127	8.42005e-06	0.110606	0.499581	0.000125752	2.0913e-05	2.8849e-06	2.29012e-05	0.322125	0.0973905	0.000218918	1.53213	0.150938	0.464174	1.70387e-05
1	167809388	167914227	-	ADCY10	1.05513	1.08487e-05	0.0409432	0.127645	0.354881	1.76017e-05	0.505019	1.52112e-05	0.673612	1.10595e-05	0.149878	2.51516	2.0913e-05	0.0865499	0.229035	0.0515411	0.0973905	0.000218918	7.66026e-05	0.0887872	0.386813	0.170404
6	41101034	41140836	+	ADCY10P1	0.0703489	1.08487e-05	0.368456	0.127645	8.87179e-06	1.76017e-05	0.505019	1.52112e-05	0.421011	1.10595e-05	0.699412	0.000125752	0.209151	2.8849e-06	2.29012e-05	1.28849e-06	2.24482	0.000218918	7.66026e-05	0.106545	7.73611e-06	1.70387e-05
5	7396230	7830082	+	ADCY2	6.75283	5.20738	6.1818	6.12635	3.01642	2.28824	18.3823	2.2817	9.93567	12.2761	2.49789	1.25764	6.27392	1.5867	3.66422	4.21338	5.84285	2.1894	2.29815	4.39493	2.70764	2.04466
2	24819170	24920018	-	ADCY3	5.16864	5.18714	7.69242	13.1706	9.57013	11.3469	3.19161	5.38046	11.4082	12.9463	2.59735	2.51516	12.8145	11.745	7.0435	4.50023	1.2328	0.000218918	1.99015	13.5255	3.81558	5.44329
3	123282296	123448546	-	ADCY5	7.3859	1.08487e-05	1.02348	1.78686	0.266163	0.528069	16.7663	1.0648	9.00946	0.442391	2.5978	0.000125752	3.13697	1.55785	2.97718	1.49465	5.64809	0.000218918	7.66026e-05	0.701413	1.54723	1.19272
12	48766191	48789097	-	ADCY6	23.6349	29.5084	21.1246	21.8251	24.0426	55.2694	27.4725	41.8308	51.1939	50.9843	29.2252	23.893	82.3972	68.2567	31.3747	30.46	22.6897	37.2163	22.2148	22.8536	39.9183	34.0774
16	50266540	50318135	+	ADCY7	14.1387	6.07527	13.469	14.2948	16.3241	30.099	14.8473	9.27886	9.85147	12.3866	8.59273	6.28772	15.6848	20.9444	7.55743	5.30859	9.83546	24.0812	6.89431	5.52251	15.3949	14.9941
8	130780301	131040590	-	ADCY8	0.562742	0.325471	0.122821	1.65923	0.177445	0.176035	0.101012	0.152127	8.42005e-06	1.10595e-05	0.199836	2.51516	0.209151	0.37504	1.14509	1.68793	9.73807e-06	0.000218918	7.66026e-05	0.692534	0.15473	0.340791
16	3962649	4116186	-	ADCY9	5.83838	7.81106	6.91871	10.4658	4.87949	24.8184	21.3114	13.8422	23.4077	34.0633	7.59357	17.6054	28.0234	30.7819	12.1377	16.7247	16.8469	19.7028	9.19238	10.2815	9.82486	16.0164
18	904943	912173	+	ADCYAP1	7.03419e-06	0.216984	4.09391e-06	1.27632e-05	0.0887268	1.76017e-05	1.01002e-05	1.52112e-05	8.42005e-06	1.10595e-05	4.99576e-06	0.000125752	2.0913e-05	0.0865499	2.29012e-05	1.28849e-06	9.73807e-06	0.000218918	7.66026e-05	0.65702	0.0773688	1.70387e-05
7	31052461	31111480	+	ADCYAP1R1	3.02471	0.108498	1.06442	2.68029	0.354881	0.352052	5.65611	0.304239	0.757813	0.331796	0.149878	1.25764	0.62741	0.346191	0.229035	0.631363	1.26596	0.000218918	0.766102	0.816835	0.464174	0.851951
4	2843857	2930076	+	ADD1	166.568	310.378	165.559	222.591	204.314	260.504	155.948	224.519	247.129	369.492	236.902	435.101	313.904	285.784	329.778	329.796	174.605	295.54	94.9873	227.083	201.759	276.707
10	109996350	110135566	+	ADD3	22.3687	98.3971	73.6492	112.061	52.4322	82.904	21.6144	81.3801	36.7957	89.4716	71.0395	115.692	60.6476	79.335	85.4219	153.222	39.2444	107.27	60.5161	51.7444	71.4814	102.062
8	37796883	37843987	+	ADGRA2	0.211033	0.108498	0.491273	0.510541	0.0887268	0.704086	1.01002e-05	0.456352	0.168409	0.110606	0.149878	2.51516	2.0913e-05	0.346191	2.29012e-05	0.167506	0.0973905	0.000218918	7.66026e-05	0.950015	7.73611e-06	0.851951
4	22387374	22516055	-	ADGRA3	36.2964	20.8295	25.2594	28.0791	22.3569	39.4278	66.9642	29.814	50.8571	41.9155	35.6698	37.7257	38.8982	28.272	25.8784	27.6769	64.1739	32.8379	16.8526	44.695	55.6226	30.1585
8	142464016	142545008	+	ADGRB1	0.0703489	1.08487e-05	4.09391e-06	1.27632e-05	0.0887268	1.76017e-05	1.01002e-05	1.52112e-05	0.25261	1.10595e-05	0.149878	0.000125752	2.0913e-05	2.8849e-06	2.29012e-05	0.115966	0.0973905	0.000218918	0.766102	0.115423	0.15473	1.70387e-05
1	31727105	31764064	-	ADGRB2	7.10453	1.7358	2.66104	2.42502	2.75026	2.64027	1.01003	0.456352	7.07285	3.20727	2.14818	2.51516	5.4374	1.67325	0.68706	1.34003	2.14239	2.1894	0.766102	1.22525	2.24348	2.72621
12	130953907	131141469	+	ADGRD1	5.83838	21.0464	10.5213	18.1238	25.9943	21.8261	0.202014	12.6253	2.52602	65.0298	5.59526	31.4381	12.9661	42.4659	22.9013	36.6326	1.46072	39.4055	7.66033	39.1643	2.78501	23.5134
19	6887549	6940454	+	ADGRE1	0.211033	1.08487e-05	4.09391e-06	1.27632e-05	0.177445	1.76017e-05	1.01002e-05	1.52112e-05	8.42005e-06	0.442391	0.0499626	0.000125752	2.0913e-05	0.865473	2.29012e-05	1.28849e-06	9.73807e-06	0.000218918	7.66026e-05	0.0177582	0.15473	1.70387e-05
19	14732697	14778542	-	ADGRE2	2.97647	6.97139	8.28449	3.84921	5.71081	10.992	0.101012	5.62816	3.45223	5.82402	8.7452	5.0302	5.85566	11.9262	3.2062	6.49386	2.92143	0.000218918	3.1362	3.45782	2.04098	4.72876
19	14619117	14674919	-	ADGRE3	0.140691	0.325471	0.286578	1.27632e-05	1.24206	1.23214	1.01002e-05	0.304239	8.42005e-06	1.10595e-05	0.499581	0.000125752	2.0913e-05	1.81436	2.29012e-05	0.219045	9.73807e-06	4.37858	0.766102	0.124302	0.618896	0.170404
19	14381144	14408726	+	ADGRE5	8.27825	10.0611	11.2736	10.318	17.1785	20.3391	2.22205	2.73803	7.40965	6.00967	30.4714	16.3479	3.76436	18.527	6.18336	7.82051	10.9066	2.1894	16.7806	18.993	8.57864	5.11162
2	26308173	26346818	-	ADGRF3	0.0703489	1.08487e-05	0.122821	0.390612	8.87179e-06	0.176176	0.303015	1.52112e-05	8.42005e-06	0.110606	0.556924	0.000125752	2.0913e-05	0.267765	0.229035	0.0775895	0.0973905	0.000218918	7.66026e-05	8.87864e-07	0.0773688	1.70387e-05
6	47698545	47722022	+	ADGRF4	8.65205	13.7778	7.45091	4.08424	5.4118	4.40044	2.32305	10.0394	11.3671	20.1283	15.7366	35.2106	2.09132	4.26965	2.29015	3.28567	4.18738	19.7028	3.06418	10.9918	4.87376	7.32665
6	46852506	46954939	-	ADGRF5	7.03419e-06	1.08487e-05	4.09391e-06	1.27632e-05	8.87179e-06	0.352052	1.01002e-05	1.52112e-05	8.42005e-06	1.10595e-05	4.99576e-06	0.000125752	2.0913e-05	0.807775	2.29012e-05	1.28849e-06	9.73807e-06	0.000218918	7.66026e-05	8.87864e-07	7.73611e-06	1.70387e-05
16	57619693	57665040	+	ADGRG1	919.261	428.523	212.349	285.642	294.369	279.692	1640.28	381.49	976.158	476.56	728.737	290.487	682.804	418.6	562.908	245.07	570.368	295.54	141.715	154.955	410.703	340.261
X	18989307	19122638	-	ADGRG2	0.4924	1.08487e-05	0.0818822	0.127645	0.266163	1.76017e-05	0.101012	1.52112e-05	0.757813	1.10596	0.499581	1.25764	1.46393	0.144248	0.458048	0.38655	0.0973905	0.000218918	7.66026e-05	0.26636	0.386813	0.170404
16	57668245	57689379	+	ADGRG3	1.12548	0.759418	0.491273	0.127645	6.92	4.75248	0.202014	3.95493	0.168409	1.76953	3.547	5.0302	2.0913e-05	10.2991	2.29015	0.682903	0.584294	2.1894	0.766102	0.239724	1.70195	1.5335
6	142301919	142446267	+	ADGRG6	0.351716	0.325471	0.122821	1.27632e-05	0.177445	1.76017e-05	0.505019	0.152127	8.42005e-06	0.221201	0.0999203	0.000125752	2.0913e-05	0.317342	2.29012e-05	0.064426	9.73807e-06	0.000218918	0.766102	0.0621513	0.15473	0.170404
3	100609589	100695482	+	ADGRG7	7.03419e-06	1.08487e-05	4.09391e-06	1.27632e-05	8.87179e-06	1.76017e-05	32.5226	48.6758	25.5128	21.0131	4.99576e-06	0.000125752	2.0913e-05	2.8849e-06	2.29012e-05	1.28849e-06	9.73807e-06	0.000218918	7.66026e-05	8.87864e-07	7.73611e-06	1.70387e-05
19	14147737	14206186	-	ADGRL1	3.23573	5.31586	2.37447	2.68029	4.8795	4.04841	5.1511	3.19437	9.34627	7.18868	8.89248	8.80275	3.97349	6.1737	9.38953	5.96571	7.20618	4.37858	2.29815	4.61688	3.48126	5.28201
1	81699770	81993933	+	ADGRL2	54.1633	51.5313	39.7108	81.1738	29.898	85.3682	60.7019	60.2366	100.536	59.6106	57.9508	65.3911	55.0012	61.6504	42.3673	84.7452	87.2534	113.838	25.2789	50.1551	95.0773	87.9195
4	61201256	62078336	+	ADGRL3	0.984793	2.49521	1.22818	2.29739	0.443598	4.9285	1.21203	2.73803	4.21003	6.30392	1.79848	3.77268	1.46393	5.36592	0.458048	3.25989	1.65548	4.37858	0.766102	2.54817	0.92834	2.72621
5	90558800	91164217	+	ADGRV1	6.19009	21.8059	15.1884	19.9106	20.4939	15.8416	1.41403	36.9633	5.38884	19.7965	21.3819	36.4681	11.293	20.6848	24.5044	53.1504	5.16119	28.4596	32.1732	35.0084	12.9967	20.7872
4	99070979	99088789	-	ADH5	109.522	135.066	130.309	152.776	118.793	107.194	123.222	124.428	82.9375	81.8403	94.1202	96.829	92.0172	119.608	112.903	146.321	98.1598	129.162	184.612	107.014	150.545	147.555
8	66432483	66468810	+	ADHFE1	4.99428	16.8155	6.34556	9.70005	6.3877	8.27282	0.808024	8.36618	6.90445	7.52047	9.09229	20.1204	28.0234	14.5688	25.4204	16.8406	4.38214	10.9461	10.7244	17.2512	3.17181	12.4383
2	3497919	3519580	-	ADI1	163.263	163.705	98.5831	80.5356	214.523	97.6889	65.5502	85.487	103.819	110.373	118.002	184.855	98.9187	86.4914	119.774	118.83	146.266	179.513	115.67	106.981	134.379	102.573
1	202940825	202958573	-	ADIPOR1	147.508	199.071	161.991	177.283	207.781	143.102	157.058	156.676	130.51	175.07	138.933	196.173	135.726	169.718	138.552	156.12	106.048	164.189	148.609	160.964	133.218	144.487
12	1691081	1788680	+	ADIPOR2	12.3098	14.1033	9.17035	9.06189	22.8892	19.5379	11.7162	11.1042	22.9025	28.4229	11.6901	12.5753	31.1604	63.6409	10.3056	15.681	6.71928	59.1081	13.7885	13.4156	9.82486	33.7366
10	86968431	86970910	+	ADIRF	0.140691	3.47159	0.409395	1.02107	1.15334	2.64027	0.101012	0.304239	0.421011	0.774176	0.74937	2.51516	3.97349	2.16091	6.8704	7.00941	9.73807e-06	0.000218918	3.06418	1.08319	1.16042	2.89659
10	74151185	74709304	+	ADK	27.0113	32.4375	39.7107	38.8002	42.6734	30.0989	28.9875	26.9239	19.5345	25.3262	35.2701	33.9531	28.2325	24.1754	27.7105	29.8671	25.6112	41.5947	20.6828	30.3378	47.9638	44.471
11	10304980	10307403	+	ADM	46.8477	117.383	175.71	159.03	241.668	177.073	5.65611	208.85	30.9858	90.5773	81.2811	169.765	173.578	217.32	111.529	212.511	11.1988	194.837	228.276	203.747	91.054	149.259
22	50481724	50486438	+	ADM2	2.673	5.74981	2.98856	11.4869	3.46001	2.28824	2.62606	4.8676	3.11543	20.3495	0.799327	2.51516	0.83654	13.7033	0.916073	0.940602	0.389533	0.000218918	7.66026e-05	10.2637	1.46987	7.49704
19	49688685	49690991	+	ADM5	0.633084	0.216984	0.327517	1.27632e-05	0.532316	0.528069	0.101012	0.152127	0.505211	0.221201	0.349708	0.000125752	2.0913e-05	0.519285	0.68706	0.2577	0.681675	0.000218918	0.766102	0.683656	0.464174	0.340791
20	50888918	50931214	-	ADNP	22.3687	19.2022	11.2173	12.8909	14.1062	16.1936	30.3005	17.3408	29.0491	24.2203	23.1804	25.1505	16.7304	17.6267	12.5957	17.6651	26.1954	21.892	12.2565	17.0114	16.6327	20.1056
20	50930984	50945135	+	ADNP-AS1	0.984793	0.650932	0.532212	1.02107	0.887188	0.880103	0.606021	1.0648	0.168409	0.774176	0.549539	2.51516	0.418281	0.836624	0.458048	0.927717	0.779055	0.000218918	0.766102	0.150938	0.309452	1.02234
18	80109031	80140346	+	ADNP2	14.9125	12.476	12.3636	10.7211	10.1139	12.4972	19.2913	11.7126	20.2923	16.6998	14.6376	20.1204	20.913	18.8384	15.5729	15.4104	11.004	4.37858	9.19238	15.8839	16.5553	10.564
10	62804756	62808480	+	ADO	11.7471	11.7166	12.6502	12.508	19.2518	17.4257	10.7062	16.5802	11.0303	12.7184	8.24301	10.0603	14.6391	14.136	9.16052	3.81394	5.84285	6.56776	5.36226	4.05754	9.82486	17.3795
1	203127708	203167406	+	ADORA1	2.1806	0.216984	0.409395	0.127645	2.21796	0.880103	0.808024	1.52112e-05	0.673612	1.10595e-05	1.09907	0.000125752	2.0913e-05	0.230795	0.916073	0.412319	0.194771	2.1894	0.766102	0.710291	0.464174	1.70387e-05
22	24423597	24442362	+	ADORA2A	1.07778	5.33201	8.06179	45.9684	4.8336	5.33405	1.82785	0.554516	0.804592	1.13932	4.52105	8.04578	6.26523e-05	1.13497	0.671336	0.011958	0.0412832	0.988021	0.0254308	0.000343566	0.399997	1.67112
17	15944917	15975897	+	ADORA2B	4.78325	8.89593	12.6911	13.6566	6.56513	5.10451	2.12105	5.93239	5.22044	8.84761	2.34801	17.6054	8.15608	10.3568	1.60311	7.85982	1.85024	10.9461	9.19238	17.2512	9.67014	14.8237
1	111499429	111504122	-	ADORA3	7.03419e-06	1.08487e-05	4.09391e-06	1.27632e-05	0.0887268	1.76017e-05	1.01002e-05	0.456352	8.42005e-06	1.10595e-05	0.249776	0.000125752	0.418281	2.8849e-06	2.29038e-05	0.0128862	0.0525337	0.000218918	7.66026e-05	0.115423	0.0773688	1.70387e-05
15	72751367	72783786	-	ADPGK	91.0227	80.0629	86.2524	96.107	77.049	67.7666	113.727	70.71	64.2453	57.0669	71.6754	85.5114	62.7184	79.7794	63.2074	86.816	84.6237	78.8107	75.8367	79.9972	69.7681	61.6641
15	72782835	72798200	+	ADPGK-AS1	7.03419e-06	1.08487e-05	0.0882421	1.27632e-05	0.312963	1.76017e-05	1.01002e-05	0.326419	8.42005e-06	1.10595e-05	0.11419	0.000125752	0.229639	0.132776	2.29012e-05	1.28849e-06	9.73807e-06	0.000218918	7.66026e-05	0.16585	0.0889213	0.186136
3	119579433	119589946	+	ADPRH	23.4941	55.3284	39.3835	52.074	42.4072	41.8921	15.8573	50.9575	18.9451	49.104	31.3234	76.7088	29.4873	47.9477	39.6192	96.6377	19.184	76.6216	20.6828	44.377	22.2026	49.5826
13	113421940	113453525	-	ADPRHL1	1.75855	2.16975	0.573151	1.02107	1.77437	1.40815	0.909026	1.21691	1.85242	1.10596	0.699412	0.000125752	1.46393	1.5867	0.458048	1.57197	1.16858	2.1894	3.06418	0.532719	0.464174	0.681564
1	36088852	36093933	+	ADPRHL2	93.4843	85.0537	111.109	86.6622	102.647	65.6544	120.596	88.6814	77.3803	77.5271	80.4818	61.6185	99.9641	103.856	63.2075	75.1192	52.9751	144.486	73.5385	124.221	78.8309	79.9114
17	10697610	10711559	+	ADPRM	2.53231	3.47159	5.19926	4.97766	5.49016	2.99231	2.68416	4.82034	2.41935	2.21191	2.92818	2.51516	2.92784	2.9426	2.51916	3.48371	3.09525	0.000218918	6.89431	3.08853	3.17181	2.89659
20	4220631	4249013	-	ADRA1D	1.8289	0.759418	3.15231	2.29739	1.4195	2.11222	1.01002e-05	0.304239	2.94703	0.884771	1.84844	3.77268	3.3461	2.76951	4.12225	2.5641	9.73807e-06	0.000218918	1.53213	0.781321	0.386813	0.511177
10	111077032	111080905	+	ADRA2A	9.35547	1.95277	1.22818	2.80792	4.70206	1.58417	42.5218	4.25915	10.2725	6.7463	29.1253	38.9832	1.88219	2.13483	30.4587	9.80544	24.053	26.2704	1.53213	3.4893	2.93973	4.0893
2	96112875	96116246	-	ADRA2B	7.03419e-06	1.08487e-05	4.09391e-06	1.27632e-05	8.87179e-06	1.76017e-05	1.01002e-05	1.52112e-05	8.42005e-06	1.10595e-05	0.0499626	0.000125752	2.0913e-05	2.8849e-06	2.29012e-05	0.528284	0.0973905	0.000218918	7.66026e-05	0.0355154	0.386813	1.70387e-05
4	3766569	3768527	+	ADRA2C	1.8289	0.108498	0.818785	1.40397	0.709752	0.352052	3.33307	0.608464	0.505211	1.21656	0.499581	0.000125752	2.09132	0.230795	0.68706	0.115966	0.292152	0.000218918	7.66026e-05	2.30845	0.232091	1.70387e-05
10	114044047	114046909	+	ADRB1	7.03419e-06	0.759418	0.245638	0.127645	0.354881	0.704086	0.101012	0.456352	1.51562	1.88013	0.199836	3.77268	0.209151	0.0865499	2.29012e-05	0.515399	0.389533	2.1894	7.66026e-05	4.34165	0.0773688	0.851951
8	37962996	37966667	-	ADRB3	7.03419e-06	1.08487e-05	4.09391e-06	1.27632e-05	8.87179e-06	1.76017e-05	1.01002e-05	1.52112e-05	8.42005e-06	1.10595e-05	4.99576e-06	0.000125752	2.0913e-05	0.0865499	2.29012e-05	0.0128862	9.73807e-06	0.000218918	7.66026e-05	8.87864e-07	7.73611e-06	1.70387e-05
20	62302896	62308863	+	ADRM1	178.105	158.391	204.05	148.817	229.25	148.911	143.219	113.172	162.169	158.814	139.43	155.932	162.075	189.156	177.943	166.005	120.654	151.054	258.151	181.375	161.841	151.133
22	40346500	40366749	+	ADSL	88.7709	86.5725	101.119	99.9361	95.1051	60.3738	108.678	75.1435	74.2651	72.5505	85.4271	84.2538	87.4163	90.6739	75.5741	66.0599	85.0133	80.9999	88.859	100.415	98.4808	81.4447
1	244408492	244452135	-	ADSS	17.4448	11.3911	14.5743	28.5896	20.2277	14.9615	15.7563	13.9943	23.6603	16.8104	16.1863	12.5753	12.5478	13.0975	11.9087	15.4619	25.0269	6.56776	12.2565	18.512	19.1082	17.8906
14	104724197	104747326	+	ADSSL1	2.46197	1.08488	1.26912	0.638173	2.75026	0.176035	4.74709	0.304239	1.93662	0.442391	0.899242	0.000125752	1.88219	0.980869	2.29015	0.850408	2.045	2.1894	3.06418	1.46498	1.70195	0.681564
7	44104361	44114566	+	AEBP1	97.9862	148.735	98.5813	126.228	137.335	107.898	76.0543	138.726	158.381	210.462	93.8704	159.705	142.627	148.544	122.98	134.648	94.5567	192.648	27.577	89.106	72.41	119.271
12	19439674	19522240	+	AEBP2	9.0741	12.1505	9.33412	12.7632	17.2113	14.2574	11.6152	15.3633	12.1249	9.73236	7.29382	13.8328	9.82912	11.28	7.55743	14.1862	8.17999	10.9461	9.95841	13.0871	8.81916	10.2232
15	88621296	88632282	+	AEN	133.931	84.5112	145.006	116.018	133.254	97.6895	104.537	91.1152	102.809	94.4481	103.562	76.7087	111.884	75.3536	95.4982	86.7543	71.1853	87.5674	87.327	95.2944	95.6956	102.402
19	3052910	3062967	-	AES	72.6633	48.1682	65.7077	46.5857	85.0809	47.7006	66.4593	42.1351	76.2854	57.0671	57.3009	44.0132	60.4386	57.1205	48.5506	39.1439	55.1174	37.2163	50.5578	23.3417	70.3211	69.8584
4	7758713	7939927	-	AFAP1	13.4897	8.245	11.1731	23.2291	6.29898	21.2981	10.9061	11.1042	20.0398	32.6255	10.8015	15.0903	32.8319	32.5994	7.55743	15.4008	12.0752	8.75694	9.19238	15.2514	19.8818	17.2942
5	149271838	149343636	+	AFAP1L1	2.25095	1.08488	2.21071	0.638173	2.04052	0.528069	0.606021	2.43381	1.76822	0.110606	0.999158	1.25764	0.418281	0.721228	1.14509	1.34003	0.194771	0.000218918	7.66026e-05	0.692534	1.54723	1.02234
10	114294824	114404779	-	AFAP1L2	1.54753	2.27823	3.02949	3.19082	1.06462	0.528069	0.202014	2.43381	1.76822	4.20262	1.24895	3.77268	2.71871	6.00059	0.916073	5.82399	9.73807e-06	0.000218918	2.29815	4.9099	2.32084	1.36311
6	167826991	167972021	+	AFDN	14.5608	8.02803	7.94219	10.0829	7.3636	9.1529	16.0593	6.84506	15.4087	12.6078	11.1905	6.28772	11.0839	9.83751	10.3056	7.51191	11.3935	17.5137	16.0866	7.91973	10.5211	8.86013
6	167823890	167826797	-	AFDN-DT	0.281374	0.108498	0.204699	1.1487	0.0887268	0.176035	0.707023	0.152127	0.0842089	0.442391	0.399666	1.25764	0.83654	0.490436	0.229035	0.0257712	0.194771	0.000218918	0.766102	0.168695	0.386813	1.70387e-05
4	86935002	87141055	+	AFF1	12.5209	9.43836	7.00058	5.48819	11.0897	17.4257	11.3122	8.06196	19.2819	16.921	11.4903	5.0302	21.3313	10.8472	8.01546	12.4984	18.5997	19.7028	6.12828	10.672	10.2117	13.1198
4	86924894	86934851	-	AFF1-AS1	0.281374	0.108498	0.491273	0.638173	0.354881	0.176035	0.404017	0.152127	8.42005e-06	0.221201	0.849285	0.000125752	2.0913e-05	0.288493	0.458048	0.438089	0.584294	0.000218918	2.29815	0.381782	0.309452	0.511177
X	148500619	149000664	+	AFF2	22.9315	27.1217	8.72003	15.6988	8.25077	14.2574	19.2914	17.1887	22.8183	19.5753	9.69179	7.54523	28.6508	12.8378	21.7562	19.8558	8.47214	17.5137	16.8526	8.41692	9.51542	14.1421
2	99547254	100142576	-	AFF3	26.1671	12.476	8.92472	13.1461	12.8641	10.7371	17.5743	17.645	26.439	42.2473	18.9839	23.893	13.3843	10.8184	29.0846	8.92927	25.0269	28.4596	16.0866	23.0933	8.355	8.68974
5	132875379	132963663	-	AFF4	135.689	86.7894	44.5008	60.37	57.0456	88.3606	105.446	70.58	92.3679	81.9509	72.2387	103.117	104.147	98.3174	76.2612	73.6503	63.3949	94.135	64.3462	74.2165	68.0777	88.7715
6	108294874	108525785	+	AFG1L	2.03992	2.27823	2.16977	1.40397	1.86309	1.58417	3.43407	3.04226	1.68402	1.54834	1.59865	3.77268	3.13697	1.4713	4.35126	3.44028	2.33715	8.75694	3.06418	1.97106	1.62459	2.55582
16	89972580	90000788	+	AFG3L1P	8.08932	10.6317	9.67329	9.44479	6.97918	7.74477	9.79718	12.4732	10.1041	14.2668	9.8924	15.0903	10.0383	13.7507	10.0766	9.17123	11.3566	6.56776	9.95841	10.233	7.91927	12.5182
18	12328944	12377277	-	AFG3L2	79.4894	91.0695	94.2194	73.2858	72.6986	72.564	110.708	61.297	75.5552	94.4454	82.5334	99.9442	95.5909	86.9807	75.9407	77.5303	97.5345	100.071	49.7012	87.4676	84.0984	90.2532
17	78187317	78207702	+	AFMID	1.19582	0.976392	2.21071	2.29739	1.77437	1.40815	2.82806	1.36902	2.52602	4.5344	4.44623	1.25764	3.55523	3.83692	3.89323	4.39377	2.62929	4.37858	4.59623	4.29726	1.77931	3.40775
2	64524305	64593005	+	AFTPH	30.5283	16.49	17.3991	15.1882	11.9769	15.1375	26.8665	14.6028	10.3567	11.3913	15.0873	10.0603	11.9204	10.0106	13.2827	13.2974	14.1202	4.37858	16.0866	11.6399	19.0308	11.0752
4	177430775	177442504	-	AGA	19.3441	29.1829	18.5863	21.9528	18.8969	19.3619	19.5944	21.5999	20.1239	13.2714	16.2862	20.1204	19.4491	19.3576	23.3593	27.5611	23.7609	15.3245	22.9808	12.5279	17.7157	18.5722
2	235494089	236131801	+	AGAP1	1.54753	4.01402	1.43287	1.5316	2.9277	1.93621	4.24208	0.912688	2.27342	2.21191	3.19729	0.000125752	5.01914	5.13513	5.95435	2.64142	0.681675	4.37858	0.766102	3.07201	1.62459	2.21505
10	86970741	87010204	+	AGAP11	0.357707	0.108498	0.413881	0.127645	0.269235	0.352052	0.202014	0.464467	0.423339	0.225233	0.71569	0.000125752	0.418281	0.335754	0.229035	1.01701	0.194771	0.000218918	7.66026e-05	0.127257	0.234523	0.540368
10	48010134	48031641	-	AGAP12P	0.258457	1.08487e-05	0.507171	1.27632e-05	0.101525	1.76017e-05	1.01002e-05	1.52112e-05	8.42005e-06	0.236004	0.300781	0.000125752	1.50429	0.674609	1.3741	0.0631614	0.23975	0.000218918	7.66026e-05	0.0622656	7.73611e-06	1.70387e-05
12	57724293	57742162	-	AGAP2	0.073154	1.08487e-05	0.169384	1.27632e-05	0.276372	0.185862	1.01002e-05	0.484396	0.090679	0.114227	0.210238	0.000125752	2.0913e-05	0.0911411	2.29012e-05	0.0808939	9.73807e-06	0.000218918	0.789457	0.102407	0.0802151	0.178254
12	57726240	57728357	+	AGAP2-AS1	11.5333	20.8295	26.3591	29.3554	24.1211	17.7679	5.95911	16.4001	11.8658	21.0094	13.9278	15.0903	15.2665	19.0935	11.2216	24.3489	9.1538	19.7028	16.0633	13.8016	15.0826	18.2236
7	151085831	151144437	+	AGAP3	60.7753	48.6021	49.3315	37.1409	53.9404	34.8514	126.05	24.6422	80.0748	63.1497	31.873	36.4681	67.5489	45.9275	23.3593	12.4727	55.4096	32.8379	33.7052	25.6592	36.1276	29.6473
10	45825592	45853878	-	AGAP4	3.31425	2.57527	1.01208	1.03985	2.14676	4.01146	3.59185	4.22439	1.26635	0.398131	2.28175	1.25764	5.24541	3.53988	1.20264	1.78158	3.89788	6.56776	0.766102	1.52476	0.311637	1.31676
10	73674275	73697797	-	AGAP5	0.669442	0.368508	1.07631	0.141025	0.368453	0.950165	0.101012	0.667638	0.985095	1.17865	0.876105	0.391573	0.462911	0.59272	0.229035	0.587677	0.912164	0.000218918	7.66026e-05	0.622064	0.485751	0.527175
10	49988318	50010500	+	AGAP6	3.94376	2.16975	4.35891	2.92674	3.20743	3.69544	3.75715	5.14425	3.92412	4.10832	4.22687	3.77268	3.55449	4.53923	2.10625	1.08229	4.79994	7.42079	3.8302	2.5841	2.56986	3.62164
10	46109495	46131679	+	AGAP7P	1.7687	1.82967	3.58626	2.5293	2.93964	3.12193	1.34077	1.82041	4.04385	5.2977	3.49628	1.25764	4.08122	5.63711	7.45476	2.83642	4.76746	10.0931	3.8302	3.22456	2.97396	3.78501
10	47501854	47523639	-	AGAP9	1.08312	0.433958	0.590231	0.638173	0.371119	0.542288	1.10744	1.0648	1.65289	1.27446	1.89086	0.866197	2.0913e-05	1.589	1.14509	0.205566	2.32711	0.000218918	0.766102	1.13344	0.541535	1.45468
11	47659591	47715377	-	AGBL2	0.422058	0.542445	0.450334	0.382909	0.0887268	0.528069	0.202014	0.912688	8.42005e-06	0.331796	0.799327	0.000125752	2.0913e-05	0.115399	0.68706	0.734443	0.0973905	0.000218918	7.66026e-05	0.275239	0.232091	0.340791
7	134986508	135135779	+	AGBL3	0.140691	0.216984	0.450334	0.510541	0.709752	0.176035	0.303015	0.456352	0.168409	1.10595e-05	0.749369	0.000125752	0.209151	0.37504	2.29012e-05	0.322125	0.194771	0.000218918	7.66026e-05	0.186452	0.0773688	1.70387e-05
1	48532855	50023955	-	AGBL4	0.422058	1.08487e-05	4.09391e-06	0.127645	8.87179e-06	1.76017e-05	2.92906	0.304239	8.42005e-06	1.10595e-05	4.99576e-06	0.000125752	2.0913e-05	0.173097	2.29012e-05	1.28849e-06	9.73807e-06	0.000218918	7.66026e-05	0.00887952	7.73611e-06	1.70387e-05
2	27051423	27070623	+	AGBL5	27.857	19.9634	16.4591	14.806	22.2693	22.7062	44.9539	21.6042	24.7563	15.4844	25.3804	27.6655	30.1164	16.3578	28.1685	20.7894	30.7758	26.2704	16.0886	17.9829	27.9309	18.7494
6	32180968	32184323	-	AGER	0.422058	0.650932	1.67851	0.638173	1.33078	0.352052	0.202014	0.760576	0.757813	1.10596	0.999158	0.000125752	1.2548	1.5867	2.74817	0.605593	0.486913	2.1894	2.29815	1.09207	0.464174	1.87427
2	227472172	227561223	+	AGFG1	129.218	142.66	138.908	138.354	158.186	129.02	115.647	132.794	90.0106	109.157	71.4895	79.2237	115.022	156.47	70.7647	123.286	52.8777	105.081	104.179	123.697	111.865	132.049
7	100539211	100568221	+	AGFG2	32.0056	47.7342	27.6339	21.1869	59.1749	53.5092	13.2312	53.8477	40.9214	41.3625	48.5588	54.0734	72.1498	48.9856	75.3451	53.524	44.9899	74.4324	17.6187	23.3686	21.1969	37.3147
5	77030385	77065234	+	AGGF1	24.0569	25.7114	30.0493	33.0567	25.6395	24.4664	29.3915	27.8365	31.5752	20.0177	18.0847	22.6355	22.7952	27.8393	19.2371	38.1781	31.7461	24.0812	29.1091	26.7336	26.999	25.7284
7	141551278	141654410	+	AGK	25.3934	29.7254	34.0204	46.3305	24.6636	24.2904	36.7647	28.1408	26.6916	20.1283	29.1253	31.4381	22.586	39.4654	23.8173	33.0241	30.7723	26.2704	28.343	32.4425	24.3687	23.8542
1	99850084	99924024	+	AGL	19.5551	21.0464	10.767	18.379	9.04924	22.7062	24.6445	32.552	21.8079	22.6719	31.2237	38.9832	12.7569	24.839	22.9013	55.0078	35.3492	43.7838	17.6187	52.6878	22.9763	31.3512
1	15571699	15585111	-	AGMAT	4.92394	2.71218	6.55025	3.44608	4.52462	1.93621	2.92906	1.82536	1.59982	1.21656	3.547	2.51516	3.55523	5.65441	1.14509	1.99717	4.18738	0.000218918	4.59623	3.365	2.78501	2.55582
1	35869808	35924299	+	AGO1	14.9828	10.7402	6.79589	10.8487	7.54103	20.418	11.0092	16.4281	26.9441	14.7091	16.3862	17.6054	18.1943	16.6169	16.9469	15.2688	28.3378	15.3245	10.7244	12.4921	14.1571	13.631
8	140520151	140635547	-	AGO2	20.0474	10.6317	10.071	10.8487	8.96051	7.74477	12.2212	6.84506	14.5667	7.18869	14.5876	15.0903	16.9395	15.463	11.9087	10.5913	8.66689	4.37858	11.4905	17.1799	11.6815	9.71207
1	35931082	36056463	+	AGO3	13.4353	18.4428	13.8374	13.4014	12.3318	15.3135	12.3222	13.6901	9.43047	12.3866	14.7875	16.3479	16.3122	12.8955	12.8247	15.7712	12.27	21.892	13.7885	24.1945	10.5211	13.9717
1	35807624	35857890	+	AGO4	8.51137	11.4996	5.4449	8.2961	7.62975	14.4334	5.55511	8.97463	13.0511	15.1515	9.84166	13.8328	13.3843	12.2897	8.47348	12.099	6.71928	21.892	6.12828	9.15388	8.27764	10.9048
6	32168206	32178112	-	AGPAT1	32.2165	39.7062	34.5935	38.8002	51.8112	37.8437	26.9675	34.2252	40.9213	48.3301	32.7721	44.0132	62.9481	47.2547	38.474	39.6855	22.9819	45.973	38.3014	28.3502	20.4233	33.7366
9	136673143	136687460	-	AGPAT2	52.6155	58.366	80.0352	86.4066	73.6362	43.4762	34.8456	37.1154	51.6149	65.8039	51.4564	65.3911	40.7803	48.0913	47.6347	70.1854	32.4278	74.4323	72.7725	67.0463	49.666	59.465
21	43865235	43987595	+	AGPAT3	46.4959	26.5793	33.4474	34.4607	41.6973	52.4531	43.3298	31.7914	60.035	55.74	35.7197	45.2708	50.191	58.2455	39.6192	36.2461	38.0758	28.4596	21.4488	47.4041	40.2276	49.5825
6	161130025	161274076	-	AGPAT4	38.6177	10.6317	12.6502	9.82768	9.67026	13.2013	37.7747	8.97463	40.8372	12.2761	18.7841	7.54523	19.0308	7.70269	10.7636	4.66435	16.8469	2.1894	11.4905	10.4502	14.3892	7.32665
6	161160132	161161983	-	AGPAT4-IT1	0.844109	0.325471	0.655029	0.255277	0.621034	1.23214	4.9491	1.67325	1.26302	0.552986	4.49619	2.51516	1.2548	1.38476	4.80928	2.02294	7.1088	6.56776	7.66026e-05	0.550476	0.541535	1.19272
8	6708357	6761501	+	AGPAT5	30.6691	65.743	53.9986	72.6227	59.6185	67.0625	35.5526	83.8138	23.8287	47.777	26.4776	55.3309	48.9364	84.1526	48.5507	146.077	21.5211	107.27	81.9648	92.2224	41.0787	64.747
2	177392743	177543837	+	AGPS	70.0605	46.3239	56.8644	57.945	45.3349	53.6852	53.834	52.6308	68.2866	35.1692	50.707	38.9832	48.309	34.5323	49.2377	49.9678	78.5862	43.7838	47.4937	46.0801	70.3212	57.0796
1	1020123	1056120	+	AGRN	0.984793	1.30185	0.573151	1.91449	2.57283	2.81629	0.606021	1.97747	4.21003	3.53905	4.44623	2.51516	6.27392	4.15426	1.83212	3.25989	1.65548	0.000218918	1.53213	1.2874	1.31515	1.36311
16	67482571	67483814	-	AGRP	0.351716	0.759418	0.409395	0.765805	0.709752	0.704086	0.101012	0.304239	8.42005e-06	1.32715	0.0999203	0.000125752	0.62741	0.346191	0.229035	0.489629	9.73807e-06	0.000218918	7.66026e-05	0.13318	0.464174	0.511177
1	230702523	230714591	-	AGT	0.140691	1.08487e-05	0.327517	0.765805	0.0887268	0.176035	1.01002e-05	0.304239	1.01041	0.110606	0.149878	0.000125752	2.0913e-05	2.8849e-06	0.229035	0.33501	0.194771	0.000218918	7.66026e-05	0.257481	0.773618	0.511177
9	85546539	85742030	-	AGTPBP1	16.038	12.3675	9.41597	19.2725	9.84769	12.8493	11.8172	38.3322	15.9981	15.0409	11.2405	22.6355	8.36522	19.2712	10.3056	30.2798	16.5547	26.2704	8.42636	35.7371	14.2344	16.6979
3	148697871	148743004	+	AGTR1	1.75855	2.82067	2.78386	2.04213	3.46001	2.81629	1.01002e-05	2.73803	1.34722	1.32715	0.699412	2.51516	1.88219	0.0865499	2.29015	2.48679	0.876436	2.1894	6.12828	0.532719	1.77931	3.40775
1	11736085	11750772	+	AGTRAP	31.3021	35.0413	46.0153	42.5016	63.6994	35.0274	29.6945	29.5098	43.7001	40.8096	38.0178	55.3309	47.6816	58.5058	23.8173	33.7067	50.0536	45.973	37.5353	53.2741	49.1244	47.538
1	246839098	246931979	-	AHCTF1	15.3866	17.9535	11.0786	12.0334	8.74219	38.6301	13.991	18.449	34.3544	26.7324	18.5717	28.1469	30.6714	24.3276	23.2763	40.4585	35.1542	26.9279	15.9141	28.6779	31.2541	32.2277
2	161499067	161507903	-	AHCTF1P1	5.29391	7.75789	3.57762	4.43113	2.70244	13.295	6.71443	9.23543	14.903	10.4275	7.8059	13.3515	12.2003	9.31032	7.86944	16.4929	13.9257	8.09941	0.938611	10.424	10.7529	12.7545
20	34280265	34311803	-	AHCY	73.2966	53.9182	60.3029	50.0318	58.0216	41.0119	67.772	36.3547	75.7808	55.7401	61.0979	59.1035	71.3136	58.5058	56.5661	44.9164	81.6043	45.973	53.6219	81.5828	68.2319	44.3005
1	109984765	110023743	+	AHCYL1	224.321	239.211	170.027	169.623	208.396	185.523	244.525	206.262	213.952	280.801	191.732	228.868	212.687	201.494	176.111	187.44	150.842	177.324	161.631	175.117	176.613	204.293
7	129225014	129430212	+	AHCYL2	7.59694	12.9099	13.7145	11.8698	7.27488	16.5456	19.5943	9.58308	15.2403	9.0688	12.8891	10.0603	14.43	9.54903	11.9087	9.66375	13.8281	19.7028	9.95841	16.5055	14.5439	13.1198
1	27534245	27603495	-	AHDC1	2.03992	2.06126	1.26912	0.765805	2.04052	2.81629	1.11103	2.12958	6.39925	2.76488	2.44793	2.51516	6.06479	3.40419	3.66422	2.17756	2.14239	8.75694	0.766102	1.44722	1.54723	2.04466
6	135283972	135497766	-	AHI1	11.8174	10.3063	13.8783	8.04084	11.9769	10.9131	14.3423	9.8873	8.16745	8.9582	10.7409	12.5753	10.8748	9.92405	5.49632	6.7517	7.49832	13.1353	7.66033	10.2459	8.89653	10.3936
11	62433542	62546861	-	AHNAK	33.9048	86.6809	38.892	58.7107	41.6087	88.1844	15.9583	76.5125	37.4692	146.87	36.0695	57.8459	106.029	120.416	59.7722	78.4813	5.64809	54.7297	37.5353	77.4297	37.9843	107.684
14	104937251	104978358	-	AHNAK2	0.773767	0.650932	0.859724	0.510541	0.354881	0.176035	0.101012	1.0648	0.25261	0.221201	0.199836	0.000125752	1.46393	0.461587	2.29012e-05	0.798867	0.194771	0.000218918	0.766102	1.02992	2.08876	0.851951
7	17298652	17346152	+	AHR	13.2946	7.59409	8.59721	24.3777	3.01642	21.2981	5.75711	13.2338	18.1031	9.84296	16.7858	15.0903	19.0308	21.0021	5.26731	19.6495	3.6031	13.1353	5.36226	41.33	30.4029	15.3348
5	304176	438291	+	AHRR	2.81368	2.38672	1.84239	1.27721	0.976208	1.76019	0.303064	0.912688	1.8536	1.99177	2.69886	1.25764	2.50958	1.24059	1.37771	2.114	3.0194	0.000218918	7.66026e-05	0.799143	3.7138	3.06698
14	77457877	77469473	+	AHSA1	107.13	109.139	154.343	135.161	145.052	105.259	101.103	90.3548	117.29	106.613	90.4222	98.0866	107.283	117.677	106.491	109.811	97.0883	122.594	125.628	123.109	92.1375	93.5419
2	61177418	61188926	+	AHSA2P	19.9693	26.3179	19.8597	23.1121	25.2764	21.1732	18.9115	30.2291	21.8887	26.9564	28.3798	35.3188	43.5627	29.7543	27.8876	20.8377	20.1547	42.3516	9.48608	20.2018	7.78394	18.5673
1	222668013	222712523	-	AIDA	26.3079	25.4944	21.6568	30.887	30.6964	18.4818	18.8873	25.8591	21.2185	19.5753	21.3819	26.408	23.0043	23.8581	18.092	29.3132	18.9892	41.5946	17.6187	23.5905	21.0422	23.8542
6	31615209	31617026	+	AIF1	0.773767	12.042	0.982542	0.255277	6.03283	4.40044	0.606021	2.2817	0.168409	1.65894	2.94751	5.0302	2.0913e-05	5.71211	0.916073	3.01508	0.0973905	2.1894	1.53213	0.292996	2.86237	2.04466
9	131096476	131123153	+	AIF1L	4.57223	1.7358	6.1818	3.19082	6.47641	2.28824	16.3623	3.65071	17.6821	4.97679	10.9407	7.54523	6.69218	6.2314	2.51916	1.01791	8.95904	4.37858	0.766102	4.32391	12.9193	3.23737
X	130129363	130165888	-	AIFM1	55.9217	52.8333	51.7471	38.9279	44.0929	30.451	80.801	34.9858	46.2263	39.7036	54.054	57.846	46.4269	44.3125	55.6501	47.0431	70.6978	32.8379	42.8975	40.4405	45.6431	38.6778
10	70112267	70132935	-	AIFM2	52.053	32.6544	34.6342	32.6739	51.9887	32.7392	48.481	31.9436	61.4667	34.6163	37.5682	25.1505	60.4386	53.8616	44.1994	41.6056	35.5439	21.892	50.5577	32.4237	34.7352	30.4992
22	20965130	20981361	+	AIFM3	0.351716	0.433958	0.327517	0.510541	0.532316	0.352052	1.01002e-05	1.52112e-05	0.421011	1.10595e-05	0.249793	0.000125752	0.62741	1.26936	1.60311	0.708673	0.0973905	0.000218918	7.66026e-05	0.390661	0.232091	1.70387e-05
6	143059363	143340344	+	AIG1	15.9676	15.2966	13.0596	19.9106	13.4851	11.0891	17.1703	18.1014	16.8401	8.73701	11.6402	12.5753	15.0574	13.8187	11.2216	11.8283	14.1202	15.3245	10.7244	15.8394	15.627	11.9271
1	159062484	159076902	-	AIM2	7.03419e-06	0.216984	0.16376	1.27632e-05	0.177445	1.76017e-05	1.01002e-05	1.52112e-05	8.42005e-06	1.10595e-05	4.99576e-06	0.000125752	2.0913e-05	0.778926	2.29012e-05	0.811753	0.194771	0.000218918	7.66026e-05	0.124302	7.73611e-06	0.170404
4	106315610	106349225	+	AIMP1	31.0592	39.5244	42.1005	36.523	40.749	30.8775	38.4294	34.6815	23.2539	20.5266	24.809	30.3695	18.7802	23.2874	26.9436	25.7431	24.894	24.0812	32.1744	26.0209	26.5718	30.914
7	6009251	6023835	+	AIMP2	48.4319	65.5277	87.7427	73.8111	72.4525	42.8218	39.7283	47.7162	41.8078	49.832	36.9362	50.9347	49.0294	52.7766	35.3111	46.3016	39.1398	38.216	79.5756	49.7576	44.5638	41.5931
11	67483029	67491109	+	AIP	35.9445	60.1019	59.0755	51.8186	64.5864	49.9889	39.4916	43.9604	35.4485	60.3849	44.5118	54.0734	45.7995	55.938	64.3524	48.872	37.2969	48.1622	73.5385	41.7922	47.9639	52.3088
21	44285838	44298220	+	AIRE	7.03419e-06	0.108498	0.0409432	0.382909	0.266163	1.76017e-05	1.01002e-05	0.304239	8.42005e-06	1.10595e-05	0.249793	0.000125752	2.0913e-05	0.173097	0.229035	0.244815	9.73807e-06	0.000218918	7.66026e-05	0.52384	7.73611e-06	1.70387e-05
9	136842506	136847346	+	AJM1	0.211033	0.216984	0.0409432	0.255277	0.79847	0.352052	1.01002e-05	0.304239	0.0842089	1.10596	0.649454	0.000125752	0.83654	0.750077	0.458048	0.927717	0.389533	4.37858	7.66026e-05	0.32851	0.309452	0.511177
14	22971174	22982643	-	AJUBA	44.3855	13.0184	30.3769	33.0568	20.139	13.9054	44.4407	22.8169	38.9848	29.3077	18.1846	13.8328	29.4874	33.8685	2.29015	6.24919	16.2626	10.9461	13.0225	64.0605	27.1537	16.6979
9	127866480	127879622	-	AK1	5.83838	9.00442	13.428	9.18952	12.5979	11.6171	4.14108	6.0845	9.93566	5.97213	9.34207	11.3178	11.293	12.0877	16.0309	7.09962	10.9067	6.56776	17.6187	8.05294	10.5985	8.00819
1	33007940	33036912	-	AK2	93.2732	130.727	136.08	133.376	112.405	92.937	152.411	199.571	83.6954	96.7705	116.002	150.902	106.656	148.285	67.7878	128.929	84.429	218.918	121.032	181.723	113.721	138.695
9	4709556	4742044	-	AK3	79.6972	123.35	92.4406	153.031	92.9769	85.7206	116.556	108.152	69.6341	89.1395	59.3493	66.6486	92.6446	92.0569	81.7576	97.2299	67.3874	70.054	117.968	77.6157	85.3297	95.2462
1	65147549	65232146	+	AK4	142.018	165.984	84.5382	95.3414	117.461	122.856	204.934	243.063	79.8176	84.3802	165.696	230.126	130.288	187.854	120.918	360.87	87.7366	332.756	181.548	206.323	115.732	170.388
1	77281977	77559970	+	AK5	3.37642	0.433958	1.92414	0.893437	0.621034	1.05612	1.01002e-05	0.760576	1.93662	1.10596	0.149878	0.000125752	0.209151	0.173097	0.68706	0.554053	1.5581	0.000218918	0.766102	0.435054	0.541535	0.511177
5	69351726	69370014	-	AK6	44.5397	35.8069	54.814	51.6148	64.151	35.659	36.7715	41.3892	22.344	20.0309	21.9256	33.6423	16.794	22.7096	25.8123	32.7318	23.3265	46.5741	53.445	44.1801	39.0859	33.3732
14	96392088	96489428	+	AK7	7.03419e-06	1.19337	0.818785	1.27633	0.177445	0.880103	0.101012	0.152127	0.505211	0.884771	0.249793	0.000125752	0.209151	0.807775	0.916073	2.3064	0.0973905	0.000218918	1.53213	1.2075	0.386813	1.70388
9	132725578	132878812	-	AK8	0.914451	0.650932	0.777846	0.765805	0.354881	0.704086	0.505019	0.912688	1.76822	0.442391	0.555037	0.000125752	1.67306	1.26936	1.60311	0.951857	1.85024	4.37858	7.66026e-05	0.621505	0.696257	0.340791
6	109492856	109691213	-	AK9	3.02471	2.16975	3.23419	2.80792	4.16975	3.16832	7.37314	3.19437	1.76822	2.4331	4.8459	3.77268	1.04567	2.07713	2.51916	3.86548	5.25857	4.37858	0.766102	2.92107	4.87375	3.57814
17	57085192	57121350	+	AKAP1	18.2889	19.5276	30.213	18.6343	18.0985	22.7062	19.4933	14.2986	26.1863	24.9944	17.3353	15.0903	25.9321	17.5113	10.5346	12.5757	30.5776	15.3245	13.0225	19.347	23.9819	20.1056
17	19904303	19977857	-	AKAP10	15.1939	21.4804	19.2822	27.058	22.7117	22.7062	17.9783	22.8169	16.9243	18.027	18.0347	15.0903	16.9395	26.4547	16.947	25.4731	24.1504	21.892	19.9167	25.287	19.6497	23.0022
13	42272153	42323268	+	AKAP11	5.97906	11.3911	4.46236	8.42373	8.96052	9.85697	5.65611	8.51829	12.7143	18.9117	6.79424	26.408	11.7113	11.7127	5.72533	13.1942	6.13499	13.1353	7.66033	17.0825	5.41528	7.66742
6	151239999	151358562	+	AKAP12	8.44103	3.3631	9.25223	6.76452	8.07334	26.5786	0.202014	6.38873	11.9565	12.829	4.14649	5.0302	36.1795	13.357	53.1309	15.668	7.01142	4.37858	16.0866	5.29167	6.49834	7.15626
15	85380616	85749359	+	AKAP13	93.5546	119.009	65.0109	52.5843	31.0513	112.651	52.0159	102.219	125.881	154.944	151.172	250.246	182.361	147.961	176.568	163.662	138.184	96.3242	45.1956	114.623	101.497	116.374
X	1591593	1602519	+	AKAP17A	79.2753	60.1016	76.5557	65.8579	60.3279	69.5269	104.739	83.2052	77.4645	79.8494	89.5748	69.1637	78.2142	75.1517	84.7344	60.2486	88.617	48.1622	42.8975	91.6447	52.3736	63.0431
9	110048598	110172512	+	AKAP2	46.4064	36.4215	51.85	154.086	14.6995	64.2678	1.75972	38.2064	16.6922	46.5552	68.7225	68.8816	71.7578	70.9711	39.2179	106.906	1.54621	15.1601	25.2244	50.2457	36.6234	32.1812
12	4615508	4649048	-	AKAP3	7.03419e-06	1.08487e-05	0.204699	0.638173	0.621034	0.704086	0.101012	0.304239	8.42005e-06	0.552986	0.699412	0.000125752	0.418281	0.259644	0.458048	0.940602	0.876436	4.37858	1.53213	0.13318	0.15473	0.511177
14	64465499	64474504	+	AKAP5	3.37642	5.20738	3.43889	1.91449	0.354881	0.528069	3.63607	4.41127	0.25261	2.4331	2.44793	2.51516	0.209151	2.30792	1.14509	2.40949	1.5581	0.000218918	2.29815	3.96875	3.17181	3.40775
14	32329273	32833063	+	AKAP6	0.281374	0.542445	0.491273	0.765805	0.532316	1.23214	0.101012	1.97747	0.0842089	0.442391	0.449624	1.25764	1.67306	1.70209	2.29012e-05	2.57699	9.73807e-06	0.000218918	7.66026e-05	0.372904	0.232091	1.70388
6	131135686	131283536	+	AKAP7	15.7566	22.5653	22.9259	28.5896	19.1631	18.6578	12.9282	24.1859	15.1561	16.3681	14.2379	11.3178	7.31957	13.4148	33.4358	27.973	22.008	30.6487	16.0866	13.6377	20.4233	17.5498
19	15353521	15379802	-	AKAP8	25.6044	26.0368	30.8271	25.2712	28.6559	32.0351	27.1695	25.0985	25.4286	28.7547	27.9263	37.7257	33.2517	37.3306	27.7105	27.5222	30.7723	32.8379	26.0449	35.1772	28.0821	25.558
19	15380048	15419122	-	AKAP8L	90.9515	97.0951	106.521	77.4728	107.882	101.914	131.101	95.3743	100.115	100.088	95.3698	118.207	140.745	97.6819	103.972	65.9727	98.744	76.6215	114.904	109.323	74.421	93.031
7	91940875	92110674	+	AKAP9	66.9655	34.2818	31.4821	31.0146	38.2374	33.9713	62.6211	27.5323	40.2479	23.8885	43.9628	36.4681	32.4152	28.5028	35.955	34.3513	45.6715	32.8379	34.4712	46.4706	30.867	35.7812
11	8911154	8920080	+	AKIP1	20.8915	21.0464	22.4756	22.3356	29.1882	19.1859	18.9883	18.8619	17.0927	12.9396	18.5343	15.0903	24.4682	16.5305	24.2753	19.9072	22.0081	19.7028	24.5129	11.4979	15.6269	15.5052
1	38991244	39006066	+	AKIRIN1	148.002	96.1195	107.549	125.334	118.172	102.09	190.794	112.563	98.5148	84.6052	107.461	108.147	92.4351	91.5375	96.4144	110.53	99.4253	98.5133	108.01	106.416	107.611	93.2015
6	87674860	87702268	-	AKIRIN2	38.688	29.3999	35.6579	38.4173	45.9559	32.9152	43.6328	30.1182	33.6802	34.7268	32.3226	33.9531	34.9247	34.6188	32.2908	37.9719	46.2559	50.3514	47.4937	35.1416	37.6748	27.7731
9	114336127	114394406	-	AKNA	1.26616	2.60369	0.695968	1.27633	1.77437	1.58417	1.41403	0.760576	3.70483	3.20726	3.14734	7.54523	7.94696	2.45217	2.97718	3.01507	3.21357	0.000218918	1.53213	5.30944	1.0057	3.40775
1	45550783	45570052	+	AKR1A1	95.453	66.8277	81.5502	60.2422	76.1199	55.6213	94.7402	58.4111	66.7709	56.0718	65.4445	65.3911	41.1986	49.6783	46.0315	44.6074	77.1253	74.4324	53.6219	45.1389	66.9944	43.9599
7	134442350	134459240	-	AKR1B1	130.623	60.644	60.8764	56.1583	76.9185	36.9636	159.684	40.9183	104.072	36.1646	63.3965	25.1505	88.8801	44.7155	69.6199	34.119	121.53	41.5947	113.372	41.4461	102.348	35.6108
7	134527592	134541415	+	AKR1B10	7.03419e-06	0.325471	0.0409432	0.127645	0.266163	0.176035	0.101012	1.52112e-05	0.0842089	1.10595e-05	0.0499626	0.000125752	2.0913e-05	0.259644	0.229035	0.128851	9.73807e-06	0.000218918	0.766102	0.159816	0.0773688	0.170404
10	4963262	4977967	+	AKR1C1	79.293	130.551	91.9932	22.5523	71.5054	42.5358	5.24095	14.894	31.0396	71.4484	31.6621	23.731	25.0763	9.31788	49.8673	18.0189	3.84855	15.3245	69.5518	10.3989	71.5721	49.3723
10	4987776	5018034	-	AKR1C2	3.49938	2.77938	2.00297	0.932018	2.57404	1.99019	0.920177	0.469317	1.71436	4.08796	19.1325	8.96471	0.855827	1.26971	6.92783	1.55336	2.71896	4.37858	4.75288	0.468504	2.07562	1.57336
10	5048766	5107687	+	AKR1C3	3.37642	5.09889	3.35701	1.27633	1.77437	1.41448	0.404017	0.456352	1.76822	2.98607	3.1596	0.000125752	1.04567	0.201946	6.87039	1.37869	2.29417	0.000218918	7.66033	0.355146	3.55862	2.55582
7	138076432	138118305	+	AKR1D1	0.140691	1.08487e-05	0.122821	0.255277	8.87179e-06	0.352052	0.101012	1.52112e-05	8.42005e-06	1.10595e-05	0.0999203	0.000125752	2.0913e-05	2.8849e-06	0.458048	0.141736	9.73807e-06	0.000218918	0.766102	8.87864e-07	7.73611e-06	1.70387e-05
10	4826177	4848060	+	AKR1E2	0.914451	0.433958	0.941603	1.1487	0.975906	0.352052	0.505019	0.760576	0.25261	0.331796	1.14903	0.000125752	0.418281	0.490436	0.458048	0.399434	0.584294	0.000218918	2.29815	0.754685	0.618896	1.02234
1	19302708	19312147	-	AKR7A2	77.4463	49.3615	61.4912	49.0107	56.3358	35.0274	81.8114	47.0026	74.9385	37.4917	75.3855	49.0433	69.8493	52.7071	54.047	43.1903	100.789	65.6756	66.6443	57.593	64.9061	37.4852
1	112923350	112924674	+	AKR7A2P1	0.0704753	0.108498	0.122821	1.27632e-05	0.177445	1.76017e-05	1.01002e-05	1.52112e-05	0.168409	0.442391	0.399666	0.000125752	0.209151	0.0865499	2.29012e-05	0.0773109	9.73807e-06	0.000218918	0.766102	0.19539	0.0773688	0.170404
1	19282563	19288787	-	AKR7A3	0.773767	0.433958	1.02348	0.255277	0.621034	0.176035	0.404017	0.152127	0.842013	0.331796	1.04912	1.25764	2.0913e-05	0.605832	1.83212	0.322125	1.36334	0.000218918	0.766102	0.843471	0.696257	0.340791
1	19265982	19274123	-	AKR7L	7.03419e-06	1.08487e-05	0.16376	1.27632e-05	0.0887268	1.76017e-05	0.202014	1.52112e-05	0.421011	1.10595e-05	0.0999203	0.000125752	0.418281	2.8849e-06	2.29012e-05	0.115966	0.292152	0.000218918	7.66026e-05	0.221967	0.15473	0.340791
14	104769350	104795744	-	AKT1	312.26	285.422	292.739	271.347	287.541	230.936	260.679	188.617	347.583	322.716	169.204	172.28	330.422	312.392	188.249	244.587	116.176	269.269	197.634	200.584	206.246	237.01
19	49869033	49878357	-	AKT1S1	20.1881	27.1217	18.6273	20.0383	27.9461	24.8184	17.6753	21.9042	22.5657	36.0707	32.5724	46.5283	26.9778	36.494	33.8938	36.3099	27.5587	35.0271	14.5546	27.7809	20.7327	23.5134
19	40230317	40285396	-	AKT2	33.6233	26.3623	20.224	20.4211	17.0338	35.2034	31.5126	35.8984	48.7519	52.8644	37.8678	46.5283	53.1189	56.2846	43.9704	25.2033	32.3303	54.7297	22.2148	17.8018	31.0218	32.8847
1	243488233	243843585	-	AKT3	3.84039	2.51642	5.51263	2.42502	4.22126	3.75106	2.23196	2.76813	5.42397	4.44264	3.46234	1.25764	5.09741	2.87688	3.43521	2.57133	4.18593	0.000218918	3.8302	2.96297	5.10986	4.59787
16	53491040	53503305	-	AKTIP	8.76317	12.6	11.9253	13.1735	15.4283	9.54973	13.9963	10.5191	8.96464	7.21041	7.78584	5.0302	7.64327	9.696	10.4607	9.33608	7.31344	8.75694	3.95619	12.9777	11.2969	10.0019
9	113386312	113401339	-	ALAD	174.45	181.175	74.6326	100.702	88.3631	108.779	185.236	162	298.159	271.405	302.101	752	325.615	253.228	251.685	223.599	275.008	348.08	88.8591	595.006	141.108	195.432
3	52198083	52214328	+	ALAS1	141.529	190.61	189.754	401.528	140.175	152.079	116.455	175.69	118.976	137.801	137.931	188.628	162.075	203.653	119.773	154.612	69.5299	122.594	193.805	187.923	147.915	168.513
X	55009055	55031065	-	ALAS2	0.984793	0.433958	4.09391e-06	1.02107	0.79847	0.176035	1.01002e-05	0.912688	8.42005e-06	1.10595e-05	0.0999203	3.77268	2.0913e-05	0.519285	2.29012e-05	0.128851	9.73807e-06	0.000218918	0.766102	0.736928	7.73611e-06	1.70387e-05
3	105366713	105576914	+	ALCAM	27.4333	40.6825	66.9355	86.152	47.9964	77.7994	6.36312	42.4393	18.8609	34.2845	24.1796	18.8629	21.7495	29.8587	21.2982	62.6472	14.1202	45.973	30.6411	24.7535	56.7054	53.1606
19	49453216	49471049	+	ALDH16A1	40.3056	28.0981	19.5688	18.5067	23.9538	17.4257	18.9884	16.276	37.5535	34.3951	37.9181	25.1505	44.5446	41.0233	38.7031	38.6949	37.589	39.4055	11.4905	30.1774	30.1708	22.4911
10	95605929	95656811	-	ALDH18A1	519.819	96.4445	153.073	66.1133	100.961	86.0723	778.243	95.9827	353.294	51.4267	278.068	130.782	147.018	75.4688	154.354	75.1721	612.71	100.703	65.1123	58.7081	205.009	65.599
9	72900662	72953318	-	ALDH1A1	7.03419e-06	0.433958	0.0818822	1.27632e-05	0.0887268	1.76017e-05	1.01002e-05	1.52112e-05	0.168409	1.10595e-05	0.199836	0.000125752	2.0913e-05	0.548134	2.29012e-05	0.18039	0.0973905	0.000218918	7.66026e-05	0.177574	7.73611e-06	1.70387e-05
15	57953424	58065924	-	ALDH1A2	1.68821	10.7402	6.14087	10.9764	4.87949	10.7371	0.808024	8.67041	11.9565	22.672	3.09738	6.28772	33.6699	7.87579	11.2216	7.31848	3.50571	4.37858	6.12828	6.81873	5.95681	11.7567
15	100879692	100916626	+	ALDH1A3	7.03419e-06	3.98634	0.859724	12.1251	0.443598	2.28824	0.606021	2.58592	0.421011	6.19333	3.14733	22.6354	11.8712	21.2609	0.0906093	29.7381	9.73807e-06	4.37858	3.06418	69.8251	3.45532	6.13394
9	38392664	38398666	+	ALDH1B1	79.6973	63.3563	127.771	86.5346	72.8374	73.5751	85.4475	63.4308	63.403	66.5782	68.8416	65.3911	66.2942	58.6789	42.3673	56.3587	108.482	30.6487	45.9616	61.7864	64.8286	60.9985
3	126103561	126181187	-	ALDH1L1	6.75282	4.12251	1.22818	0.510541	1.50821	1.40815	0.707023	1.0648	8.58846	1.54834	3.34717	5.0302	10.4565	0.576983	7.78645	1.08234	5.45333	0.000218918	3.06418	1.00329	2.08876	2.38543
3	126180065	126210169	+	ALDH1L1-AS2	0.140691	1.08487e-05	4.09391e-06	1.27632e-05	8.87179e-06	1.76017e-05	0.101012	1.52112e-05	0.168409	1.10595e-05	0.0999203	0.000125752	2.0913e-05	2.8849e-06	2.29012e-05	1.28849e-06	9.73807e-06	0.000218918	7.66026e-05	0.159816	0.0773688	1.70387e-05
12	105019784	105084564	-	ALDH1L2	1.26616	4.01402	3.88922	13.2738	2.04052	5.28053	1.31303	10.6479	2.52602	13.4926	1.54869	5.0302	2.30045	9.80868	0.229035	10.6301	1.36334	2.1894	5.36226	15.5556	1.54723	8.17858
12	111766887	111809986	+	ALDH2	53.4601	104.148	95.5911	128.524	60.4169	71.1107	55.8538	58.8675	75.1905	70.2282	69.6415	95.5715	118.995	90.4406	123.896	113.062	68.6536	56.9189	127.16	107.76	65.6792	98.9943
17	19737985	19748434	-	ALDH3A1	0.844109	0.216984	0.327517	0.638173	0.0887268	0.176035	1.11103	1.52112e-05	0.589412	0.221201	0.549539	1.25764	0.83654	0.173097	2.29012e-05	0.489629	0.584294	2.1894	0.766102	0.65702	0.386813	0.340791
17	19648751	19677596	+	ALDH3A2	201.317	472.243	297.198	453.491	434.615	377.909	280.274	593.374	250.997	600.456	377.331	719.301	262.668	447.238	331.84	423.296	229.334	634.864	484.897	837.744	448.534	694.172
11	68008547	68029283	+	ALDH3B1	10.903	17.6834	15.5159	23.612	9.75898	13.7293	19.8974	11.5605	3.28383	6.96749	13.5885	22.6355	34.7156	34.3878	10.0766	33.8878	8.08261	17.5137	6.89431	7.89314	4.25486	14.1421
1	18871430	18902800	-	ALDH4A1	10.9733	13.7778	16.4166	15.5711	14.7272	16.7216	5.45411	8.82252	17.0085	20.3495	13.039	16.3479	23.0043	21.2905	15.3439	19.701	19.8657	26.2704	9.19239	10.9828	9.97959	11.9271
6	24494969	24537208	+	ALDH5A1	6.75282	1.84429	3.15231	3.31845	6.12155	4.92849	10.7062	2.58592	12.6301	5.52976	5.24556	3.77268	6.69218	6.20255	4.35126	5.38591	15.5809	0.000218918	0.766102	11.8353	5.64736	2.55582
14	74057665	74084494	-	ALDH6A1	40.0308	71.3445	45.1515	40.587	27.6187	61.1263	26.2184	45.7446	50.4795	51.7526	58.2208	80.3966	100.759	49.8232	96.3367	77.6211	67.0459	52.5405	38.3014	58.8788	53.9597	60.7796
5	126541841	126595391	-	ALDH7A1	39.4618	29.6169	24.3178	20.9317	21.381	19.3619	33.6335	21.5999	40.5005	16.6999	33.122	40.2407	37.2251	21.1464	30.2297	21.969	52.2933	15.3245	39.0674	22.7648	35.8182	25.7284
6	134917390	134950123	-	ALDH8A1	0.703426	1.95277	1.10536	1.5316	2.57283	1.40815	0.303015	1.82536	1.93662	1.99072	1.84844	1.25764	0.83654	1.03857	0.229035	0.219045	0.292152	0.000218918	7.66026e-05	1.72246	0.773618	0.681564
1	165662212	165698664	-	ALDH9A1	46.707	44.3711	35.3304	51.0529	41.6974	30.0989	73.5293	39.8534	54.2251	38.7082	40.5156	41.4982	62.1116	54.7266	44.6574	59.1161	70.1141	43.7838	38.3014	38.4445	40.6146	29.3065
16	30053090	30070421	+	ALDOA	3516.11	3340.36	3508.08	3184.03	3381.66	2125.15	4386.53	3210.07	2354.9	2785.1	2845.26	3177.76	2925.83	3427.84	2737.54	3529.01	1614.84	3995.28	3702.9	3352.3	2351.83	2602.11
17	28573115	28576934	-	ALDOC	44.8781	191.045	235.645	383.279	158.894	82.552	178.874	361.723	28.3756	189.56	117.251	305.577	157.475	355.074	115.651	368.87	20.1578	523.214	127.16	262.674	64.5191	191.344
16	5071809	5087380	+	ALG1	37.067	36.3508	46.3792	38.7302	37.0268	40.1878	41.994	34.9315	36.7173	37.3312	36.3467	44.7266	26.128	35.1992	31.1923	31.9198	38.5321	22.823	25.4231	39.3735	38.3805	33.6661
12	34022281	34028302	+	ALG10	1.47719	0.976392	1.47381	1.40397	1.86309	1.40815	2.62606	1.97747	2.35762	0.774176	1.69856	1.25764	0.62741	0.66353	1.83212	2.17756	2.82405	0.000218918	3.06418	1.32292	1.93403	1.02234
12	38316755	38329727	+	ALG10B	0.844109	0.650932	1.35099	1.1487	1.06462	1.76019	1.91904	2.58592	1.51562	0.995366	0.849285	0.000125752	0.62741	1.24051	0.916073	1.1983	1.65548	2.1894	7.66026e-05	1.18086	0.618896	2.21505
13	52012387	52029645	+	ALG11	14.5584	18.5884	13.3014	17.4111	11.0027	12.2018	19.0205	15.4552	17.6535	16.1182	20.9162	16.5185	15.9908	19.3709	12.8712	29.982	24.1843	6.64277	26.3368	28.0538	10.5724	11.4466
22	49903206	49918459	-	ALG12	26.8706	31.2442	38.8102	39.4383	39.0359	31.8591	42.2188	29.0534	31.9962	41.3625	29.2752	49.0433	31.5786	42.8119	32.2908	46.3214	21.5211	39.4055	23.7469	42.4843	21.6611	30.4993
X	111681118	111760648	+	ALG13	8.30035	11.3911	9.5388	15.0606	15.7918	11.7932	6.16112	11.2563	8.67266	10.1747	7.49365	5.0302	8.78347	12.6936	8.47348	13.6194	8.86166	8.75694	14.5546	14.6408	11.2174	11.2455
1	94982723	95072952	-	ALG14	10.692	12.8015	12.2408	15.3159	17.8323	12.8493	12.1202	12.6253	8.92527	9.51117	10.6909	12.5753	7.94696	11.0203	8.7025	14.8692	8.17999	6.56776	16.0866	11.5512	14.776	12.9494
3	125929275	125937045	-	ALG1L	0.281215	0.325471	0.258471	0.382909	0.507217	0.176035	1.01002e-05	1.52112e-05	0.168409	0.585321	0.700038	0.000125752	0.62741	0.330012	1.83212	0.737326	0.262943	0.000218918	7.66026e-05	0.0527524	0.673209	0.851951
11	71794363	71813860	-	ALG1L9P	7.03419e-06	0.108498	0.0818822	1.27632e-05	0.0887268	0.352052	0.21253	0.304239	0.168409	0.113104	0.0999203	0.000125752	2.0913e-05	0.144248	2.29012e-05	0.0901959	0.389533	0.000218918	7.66026e-05	0.168695	7.73611e-06	0.340791
9	99216425	99221965	-	ALG2	50.7165	44.2627	68.2861	82.323	63.1671	45.4124	44.6427	61.4533	38.9848	51.869	38.2676	42.7557	33.2516	51.6394	41.2223	54.6458	32.72	63.4865	68.1763	83.1098	43.2448	41.2336
3	184242329	184249526	-	ALG3	46.5665	51.5313	68.0001	56.4134	66.9823	49.8129	47.0668	45.0253	42.9422	58.3941	58.5008	71.6786	41.6169	62.0549	36.413	53.1239	41.192	67.8648	64.3463	72.7759	51.2905	46.1749
13	36949771	36999368	-	ALG5	18.0075	29.183	21.8615	17.6132	29.5431	19.5379	26.1595	20.5352	14.6509	17.2528	20.9323	23.893	12.9661	18.8673	15.1148	21.5823	19.8657	21.892	33.7052	29.4416	41.5429	22.3207
1	63367590	63438563	+	ALG6	9.70718	7.05165	11.8723	12.8909	14.1062	8.97689	20.6044	8.21407	9.34626	10.2853	6.4945	11.3178	7.31957	5.71211	13.9698	15.2558	12.8543	10.9461	11.4905	6.30383	7.42667	10.2232
11	78100942	78139654	-	ALG8	51.8418	36.4515	38.4417	38.5449	40.4553	26.5786	71.0046	28.2928	44.7945	22.119	34.7204	30.1806	30.1148	30.6086	32.2908	40.0206	51.3199	30.6487	38.3014	32.1845	40.0728	30.3289
11	111782195	111871582	-	ALG9	31.3725	37.1025	32.8741	32.2909	36.5518	24.2904	42.7238	40.614	26.3547	28.6441	31.3734	50.3008	26.5595	35.8305	23.1303	38.1524	30.0906	45.973	34.4712	41.4807	25.065	32.0327
2	279561	288309	-	ALKAL2	19.2737	7.37711	3.88921	3.82898	13.3077	2.81629	9.69618	7.60562	10.9461	2.65429	5.94496	5.0302	3.55523	1.67325	3.66422	1.15965	4.09	10.9461	2.29815	2.16639	5.41528	1.87427
14	77672406	77708014	-	ALKBH1	14.1387	19.7446	19.8554	21.5698	16.7677	14.6094	17.2713	15.2112	11.0303	11.7231	16.6359	12.5753	15.4756	13.2128	10.9926	16.0418	11.7831	8.75694	28.343	19.2578	19.0308	9.2009
12	109088188	109093489	-	ALKBH2	7.31556	5.74981	11.1354	9.18952	7.89591	3.87239	9.49418	5.17183	4.63104	4.42381	5.79509	5.0302	7.94696	6.66412	3.2062	4.09741	7.79047	6.56776	9.19239	5.07858	5.80209	3.91891
11	43880807	43920276	+	ALKBH3	19.9771	21.6974	18.3407	20.804	18.0097	17.0737	20.5034	18.8619	13.4721	17.2528	23.4301	18.8629	20.2856	21.7233	25.6494	30.1121	17.8207	21.892	32.9392	23.1377	24.2914	24.5357
11	43909290	43920945	-	ALKBH3-AS1	7.03419e-06	0.108498	0.0818822	1.27632e-05	8.87179e-06	1.76017e-05	0.202014	0.456352	8.42005e-06	1.10595e-05	0.199836	0.000125752	2.0913e-05	2.8849e-06	2.29012e-05	0.0386561	0.194771	0.000218918	7.66026e-05	0.142059	7.73611e-06	1.70387e-05
7	102456220	102464875	-	ALKBH4	12.5019	10.869	15.1482	11.1975	15.67	9.93153	7.89434	10.3603	13.186	10.7951	10.811	6.81142	9.48965	13.9135	10.8826	9.23313	9.17397	4.37858	18.1064	12.6158	10.4304	12.602
17	18183553	18209954	+	ALKBH5	140.473	167.07	162.937	158.902	191.365	176.193	208.973	225.278	130.595	246.295	185.393	243.959	266.013	270.661	245.73	286.342	137.696	402.809	103.414	240.895	149.307	225.592
19	36009116	36014244	-	ALKBH6	15.4752	19.0937	25.3822	21.8251	26.1718	15.4895	12.7262	16.4281	14.3983	23.9991	16.3362	17.6054	17.1487	24.435	17.176	25.19	21.3264	28.4596	31.4071	19.8262	15.7817	20.6168
19	6372433	6375251	+	ALKBH7	24.0569	21.6974	24.8091	21.9527	36.3744	20.594	14.7463	18.5577	24.4182	30.7454	22.2811	22.6355	21.9587	29.051	25.8784	26.6461	21.7159	30.6487	26.0449	32.9042	25.1423	26.5804
11	107502727	107565736	-	ALKBH8	4.3612	4.66494	3.84828	7.01978	4.87949	5.63256	2.82806	6.23661	4.79944	3.53905	2.29806	2.51516	3.55523	2.97145	2.51916	3.64644	6.03762	6.56776	4.59623	3.80893	4.56431	3.23737
2	73385758	73609920	+	ALMS1	3.5171	2.16975	1.84226	0.765805	1.9518	5.28053	3.93908	2.58592	6.65185	3.98143	3.94666	3.77268	7.11044	6.31793	2.97718	6.63575	9.6407	17.5137	2.29815	3.05425	5.33792	5.28201
17	6996065	7010737	+	ALOX12	7.03419e-06	0.108498	0.16376	0.638173	0.0887268	0.176035	0.404017	1.52112e-05	0.168409	1.32715	0.0499626	0.000125752	2.0913e-05	0.432738	0.68706	0.0773109	1.16858	0.000218918	7.66026e-05	0.159816	0.309452	0.170404
17	6985123	7012335	-	ALOX12-AS1	0.422058	0.108498	0.695968	0.255277	0.621034	0.176035	0.101012	1.52112e-05	0.33681	0.442391	0.449624	0.000125752	0.418281	0.576983	0.458048	0.347895	0.292152	0.000218918	7.66026e-05	0.470569	0.386813	0.511177
17	8072636	8087704	-	ALOX12B	7.03419e-06	1.08487e-05	0.0409432	1.27632e-05	0.0887268	1.76017e-05	0.202014	0.152127	0.0842089	1.10595e-05	0.0499626	0.000125752	2.0913e-05	0.115399	2.29012e-05	0.115966	9.73807e-06	0.000218918	7.66026e-05	0.32851	0.232091	1.70387e-05
17	8039040	8049134	+	ALOX15B	1.54753	11.7166	6.26368	4.97767	18.6308	5.63256	0.404017	10.9521	1.43142	9.40058	5.99493	30.1806	2.30045	4.81778	4.80928	12.7303	0.194771	13.1353	9.19238	7.91979	4.10014	6.6451
10	45374166	45446120	+	ALOX5	102.981	540.823	263.571	303.886	239.002	276.873	71.206	207.328	82.6008	411.086	102.812	164.735	300.727	417.569	287.183	414.799	60.863	496.943	258.151	133.718	160.837	541.313
13	30713478	30764429	+	ALOX5AP	42.2755	15.8391	16.9488	6.38162	26.3492	17.4257	13.6353	20.9915	34.1012	11.0595	26.6274	23.893	15.6848	13.559	24.2753	10.0631	20.7421	30.6487	37.5353	13.2114	22.3574	10.7344
17	8095900	8118917	-	ALOXE3	0.140691	1.08487e-05	0.245638	1.27632e-05	0.0887268	1.76017e-05	0.101012	1.52112e-05	0.168409	0.442391	0.0499626	0.000125752	2.0913e-05	2.8849e-06	2.29012e-05	1.28849e-06	9.73807e-06	0.000218918	7.66026e-05	0.204209	0.0773688	1.70387e-05
4	112297343	112442609	+	ALPK1	8.22999	13.8863	10.2757	13.1461	7.00872	16.1936	7.87815	10.4958	10.6093	13.4926	11.0906	25.1505	10.8748	12.6935	7.78645	25.8216	19.184	4.37858	5.36226	6.61454	9.20596	18.7426
18	58481250	58628958	-	ALPK2	26.2375	34.8243	27.7157	35.2265	23.9538	43.3002	10.8072	42.7435	10.1883	41.3625	24.6291	40.2407	21.9587	55.7074	9.84756	35.0599	13.049	37.2163	15.3206	22.605	22.3574	39.7001
15	84816680	84873483	+	ALPK3	4.22052	0.650932	1.59663	2.80792	1.33078	4.9285	8.68616	4.25915	11.4513	1.88013	3.74683	0.000125752	4.81001	5.01973	6.64138	4.63858	4.86905	4.37858	2.29815	5.89541	4.02278	8.34897
1	21509358	21578413	+	ALPL	12.2395	4.33948	3.7664	1.1487	8.42822	5.9846	20.5034	30.5745	26.5232	5.75095	6.29466	10.0603	6.48305	20.3675	7.09941	6.55845	31.1618	4.37858	1.53213	3.21406	8.04556	8.34897
2	201700263	201781173	-	ALS2	24.4086	19.4191	16.9078	22.208	13.3077	33.6193	21.6144	28.9013	24.0814	28.3123	23.8298	20.1204	30.7421	30.3203	16.9469	30.9626	23.9557	19.7028	12.2565	26.2985	30.0161	30.84
3	46668995	46693714	-	ALS2CL	0.140691	0.325471	1.10536	2.42502	0.177445	1.23214	0.101012	0.304239	0.589412	0.331796	0.399666	0.000125752	0.209151	0.519285	1.14509	1.12099	0.0973905	0.000218918	0.766102	0.301874	0.618896	0.511177
2	201288271	201357399	-	ALS2CR12	0.0703489	0.108498	0.409395	1.27632e-05	0.0887268	0.176035	0.101012	0.304239	0.33681	0.331796	0.0999203	0.000125752	0.209151	0.0865499	2.29012e-05	0.373665	9.73807e-06	0.000218918	0.766102	0.514962	0.0773688	0.851951
12	85280258	85301784	+	ALX1	0.211033	1.08487e-05	0.0818822	1.27632e-05	8.87179e-06	1.76017e-05	1.01002e-05	0.608464	8.42005e-06	1.10595e-05	0.0999203	0.000125752	2.0913e-05	2.8849e-06	2.29012e-05	1.28849e-06	9.73807e-06	0.000218918	7.66026e-05	8.87864e-07	0.0773688	1.70387e-05
1	110060375	110070701	-	ALX3	7.03419e-06	1.08487e-05	0.0818822	1.27632e-05	8.87179e-06	1.76017e-05	1.01002e-05	1.52112e-05	8.42005e-06	1.10595e-05	4.99576e-06	0.000125752	2.0913e-05	0.461587	2.29012e-05	0.0386561	9.73807e-06	0.000218918	7.66026e-05	0.0443941	0.0773688	1.70387e-05
11	44260728	44310167	-	ALX4	0.0703489	1.08487e-05	0.204699	1.27632e-05	8.87179e-06	0.176035	1.01002e-05	0.456352	0.505211	0.663581	4.49619	0.000125752	2.0913e-05	2.8849e-06	0.458048	0.20616	3.01881	0.000218918	1.53213	8.87864e-07	1.23778	0.170404
17	81887835	81891587	-	ALYREF	43.6823	24.735	45.4014	36.6304	53.3195	43.4762	48.6829	29.6619	77.7171	51.6479	47.8095	35.2106	65.8759	57.6115	44.1994	43.0099	43.8213	41.5946	68.9424	40.5132	57.2472	36.974
5	33986986	34008116	-	AMACR	12.4505	10.1978	5.77241	8.2961	9.22668	5.45654	13.6352	14.1464	9.85147	6.52511	12.1852	5.0302	3.97349	5.79865	10.0766	15.8743	7.69296	10.9461	16.0866	8.59928	17.2515	10.9048
11	46396412	46594070	-	AMBRA1	40.5169	33.0884	22.844	32.8014	22.2682	39.7799	59.8941	44.2646	63.4871	54.1915	50.1575	38.9832	55.4194	50.3124	63.8945	48.4614	64.1741	28.4596	12.2565	26.6355	33.3426	44.6414
6	110814621	110895713	+	AMD1	132.031	112.934	127.365	126.611	93.2433	101.034	128.878	119.864	104.998	120.106	98.0661	145.872	85.3251	92.8052	57.0241	125.22	82.1893	146.675	88.093	274.437	123.315	113.648
12	95943293	95968593	+	AMDHD1	0.351716	0.976392	1.96508	1.27633	1.86309	1.58417	0.404017	4.8676	1.68402	5.08738	1.24895	0.000125752	1.46393	2.30792	1.60311	2.33218	1.36334	2.1894	3.8302	4.90101	0.541535	3.57814
16	2520345	2530955	+	AMDHD2	16.9993	10.7341	12.3879	8.73539	14.621	10.0803	10.1573	5.47622	19.2955	12.1995	15.1007	11.3178	17.3166	17.7344	20.8097	20.3066	16.1662	4.37858	19.9174	9.99573	13.4624	13.4766
13	25161679	25172284	-	AMER2	0.0703489	0.108498	0.204699	0.127645	0.177445	0.352052	0.404017	0.304239	8.42005e-06	1.10595e-05	0.149878	0.000125752	2.0913e-05	2.8849e-06	0.229035	0.154621	9.73807e-06	0.000218918	0.766102	0.13318	0.464174	1.70387e-05
16	56361452	56425539	-	AMFR	160.029	203.414	64.1509	73.3887	62.9898	54.7413	114.032	143.898	332.583	558.741	185.288	325.697	469.075	449.733	100.536	78.2388	48.6905	61.2973	61.2821	155.392	105.52	142.785
19	2249279	2252074	+	AMH	59.6499	25.1689	11.9542	35.0988	140.174	53.1572	307.55	58.259	577.868	92.6786	58.9001	149.645	142.208	82.537	108.781	54.9027	350.084	89.7566	104.946	77.7413	83.7047	82.4672
12	53423855	53431673	+	AMHR2	24.8307	8.89593	8.22875	2.55265	10.38	11.4411	56.6619	9.27886	28.2072	6.8569	30.0745	6.28772	17.3578	3.98116	14.8858	10.2822	47.2297	15.3245	17.6187	6.43702	24.9102	11.2455
1	109504175	109509752	-	AMIGO1	2.1806	2.71218	1.22818	0.638173	0.975906	1.05612	2.42405	2.2817	4.79944	5.86154	2.64776	6.28772	3.13697	2.22138	2.29015	1.46888	3.01881	0.000218918	7.66026e-05	2.34396	1.62459	1.19272
12	47075707	47079952	-	AMIGO2	552.621	156.762	272.803	238.255	110.81	78.6798	465.627	179.036	228.42	78.8543	333.01	123.237	120.797	84.6061	147.647	87.6233	378.146	161.999	81.1988	86.4555	252.499	118.419
3	49716834	49719806	-	AMIGO3	1.47719	0.542445	1.06442	1.1487	1.68565	1.76019	3.23207	1.21691	4.29423	5.30857	2.89755	6.28772	1.2548	3.60613	3.2062	1.94563	1.94762	2.1894	7.66026e-05	2.38835	1.39251	2.04466
X	110194186	110440234	-	AMMECR1	40.5169	45.3474	59.5255	125.844	50.8355	72.3428	40.9057	72.5572	34.6906	40.146	32.8221	36.4681	64.412	62.2843	42.1384	50.2767	30.2854	35.0271	52.8558	64.6762	43.9413	51.1161
2	127861631	127885941	-	AMMECR1L	14.7718	17.7918	21.0188	28.4	11.4446	27.2827	21.5544	26.3154	20.3765	33.7315	17.6351	21.3779	23.8408	31.1279	19.4661	22.5307	18.7599	19.7028	16.0866	29.5339	22.0756	24.7061
14	102922656	102930843	+	AMN	1.3365	0.976392	2.33353	1.91449	1.24206	0.704086	0.101012	0.304239	1.17882	1.10596	1.59865	0.000125752	0.418281	0.865473	0.916073	1.77812	1.46072	0.000218918	0.766102	1.76685	0.696257	1.70388
12	31671137	31729175	-	AMN1	9.42581	18.6598	9.70255	16.4646	13.7513	10.9131	15.6553	15.9718	9.09366	13.2714	10.5411	12.5753	8.57434	9.92406	10.7636	22.9481	9.73808	28.4596	10.7244	11.418	11.8362	15.6756
X	112774877	112840816	-	AMOT	0.422058	0.325471	0.777846	0.893437	8.87179e-06	0.352052	1.31303	0.304239	0.0842089	1.10596	0.649454	0.000125752	0.62741	1.78864	0.68706	0.644248	0.292152	2.1894	7.66026e-05	0.0621513	1.23778	0.511177
11	94768342	94876754	+	AMOTL1	86.3103	58.8002	50.724	63.6885	51.4562	173.379	11.0092	84.4218	142.047	170.87	81.0325	191.143	146.39	150.568	113.362	151.176	33.7911	144.486	46.7277	160.641	80.6883	138.354
3	134355345	134375418	-	AMOTL2	243.235	49.3617	114.016	129.419	56.4249	73.3994	209.373	87.0076	195.762	109.488	164.11	62.8761	125.06	120.851	56.108	81.7025	223.486	28.4596	24.5129	142.15	154.028	75.481
1	109619813	109632056	+	AMPD2	135.829	126.929	137.884	133.758	117.728	122.684	163.726	132.186	121.67	175.625	154.216	192.4	141.163	139.425	92.0631	123.368	94.3611	105.081	46.7277	163.997	111.865	139.376
11	10450321	10507580	+	AMPD3	8.44103	7.70257	15.434	39.6936	10.38	23.0582	4.7471	17.1887	8.42007	4.75559	8.34293	7.54523	13.5935	15.5496	8.70249	11.4547	2.23977	4.37858	6.12828	2.9477	7.11723	11.2455
7	38383696	38631568	-	AMPH	0.351716	0.216984	0.122821	0.638173	8.87179e-06	1.76017e-05	0.101012	0.152127	1.43142	0.331796	0.349708	0.000125752	1.2548	0.144248	2.29012e-05	0.141736	0.389533	0.000218918	7.66026e-05	0.337389	7.73611e-06	1.70387e-05
3	49416778	49422679	-	AMT	8.93342	1.62731	2.13409	1.91449	3.63744	3.20838	14.8473	2.12958	6.43106	2.78252	4.22816	2.51516	4.39175	0.490436	2.29015	2.01952	12.7569	0.000218918	6.12828	1.72612	6.42097	2.55582
1	103655516	103758693	+	AMY1C	0.0179717	0.0138641	0.115983	0.0163108	0.0263731	0.880066	0.180098	0.0777115	0.100095	0.046999	0.0148509	0.000125752	2.0913e-05	0.0338479	0.146242	0.0734536	0.0785144	0.000218918	7.66026e-05	0.131016	0.0197651	0.0506507
1	103554644	103579535	+	AMY2B	0.0703489	0.108498	0.409395	0.382909	0.443598	1.77253e-05	0.101012	1.52112e-05	8.42005e-06	0.110606	0.199836	1.25764	2.0913e-05	0.576983	0.68706	0.30924	0.389533	0.000218918	7.66026e-05	0.549926	7.73611e-06	0.851951
7	2679522	2765126	+	AMZ1	0.140691	0.542445	0.204699	0.638173	0.0887268	0.352052	1.01002e-05	0.152127	8.42005e-06	0.110606	0.399666	1.25764	0.418281	0.692379	2.29012e-05	0.064426	0.584294	0.000218918	0.766102	0.0355154	0.0773688	0.851951
17	68206129	68257165	+	AMZ2	54.5854	50.5548	44.8284	49.266	61.6589	42.0681	68.3782	57.3463	52.2795	29.3077	47.7594	59.1035	39.7347	42.581	51.7568	66.2284	61.5445	45.973	54.3879	40.0161	46.4941	48.0491
17	64966550	64975586	-	AMZ2P1	13.2243	15.8391	8.39251	5.99872	9.93642	9.85697	13.4332	13.3859	12.5549	5.52976	8.79255	13.8328	9.61999	10.8472	14.8858	13.6194	15.1914	19.7028	20.6828	8.0618	15.3949	13.9717
2	111767637	111884165	-	ANAPC1	17.8368	13.8366	15.2688	12.0802	6.72667	32.1093	35.1893	24.6969	30.7753	24.2562	26.2812	22.4199	18.5689	31.9634	23.8135	33.3371	62.4461	42.9588	5.79713	26.2361	33.7738	30.5712
4	144994575	145098542	-	ANAPC10	5.06462	6.29224	7.27102	8.80663	7.71847	6.86468	6.46412	6.0845	5.15605	2.87548	2.99746	2.51516	3.55523	5.29257	3.66422	4.5147	5.35595	8.75694	5.36226	6.79318	6.81152	5.11162
17	81890790	81900534	+	ANAPC11	96.5092	91.7801	96.9431	84.1095	123.052	79.7358	84.1346	81.6842	117.713	114.466	91.8721	99.344	101.428	105.241	117.941	102.255	97.965	140.108	210.657	101.225	139.56	108.025
3	134477704	134486024	-	ANAPC13	43.6421	43.5468	45.9835	56.1384	56.4811	31.7933	47.5783	47.7379	34.0115	31.3453	25.6436	27.6627	25.2345	28.5066	27.2524	41.905	40.4718	49.6973	39.0674	30.0314	37.3928	35.405
11	72106376	72112781	-	ANAPC15	21.8712	27.5427	20.8214	17.5963	27.0326	18.8205	26.1512	15.6494	20.5428	19.7779	19.9693	26.3661	20.2695	19.6892	23.126	13.7781	18.3033	8.75694	30.5822	17.7374	28.298	20.4234
10	72216000	72235861	+	ANAPC16	27.0113	55.4367	43.3118	53.2226	54.2954	32.5632	40.7969	49.5843	37.8902	45.2333	35.32	57.846	43.0808	46.1603	53.3599	56.5267	26.5849	54.7297	53.6219	47.5253	41.6977	41.404
2	86861825	86895043	+	ANAPC1P1	7.03419e-06	1.08487e-05	0.125663	1.27632e-05	8.87179e-06	0.176035	0.101012	0.152127	8.42005e-06	1.10595e-05	0.0999203	0.000125752	2.0913e-05	0.17444	0.229035	0.167506	0.394766	0.000218918	7.66026e-05	0.124663	7.73611e-06	0.170404
9	137174784	137188606	-	ANAPC2	4.8536	5.64132	2.8248	2.55265	6.12155	5.63256	4.04008	3.80282	6.48345	6.8569	7.09399	8.80275	6.69218	5.07743	5.72533	5.77245	3.70048	4.37858	3.06418	4.84774	2.3982	2.89659
4	25377226	25418499	+	ANAPC4	26.4486	28.0981	32.3826	32.8014	33.6242	27.6347	25.2505	30.5745	25.4285	21.4554	19.4336	12.5753	19.8673	28.6759	24.5044	21.0026	29.5063	19.7028	29.109	41.305	36.2822	25.7284
12	121308245	121354210	-	ANAPC5	214.968	168.156	175.994	165.283	189.323	145.743	240.586	130.664	173.284	155.166	161.559	176.053	145.136	172.488	152.293	180.234	220.76	116.027	121.032	136.768	175.534	158.971
12	110372900	110403731	-	ANAPC7	61.76	54.7858	61.2452	72.7505	58.9086	46.8205	95.2446	52.4787	62.1401	49.8783	54.1539	50.3008	48.9364	48.6397	62.0625	62.1457	88.3246	63.4864	59.75	46.9234	52.8376	50.4346
14	20684177	20694187	+	ANG	4.36988	6.3499	5.2292	5.58665	2.91225	3.00311	9.16637	12.8719	3.23618	5.66154	3.52716	7.04713	9.99626	7.30325	7.06976	5.65309	0.385313	3.69004	19.3633	7.48362	3.82799	6.74851
14	76787243	76812941	-	ANGEL1	38.5473	22.2398	27.0607	19.2725	21.381	31.155	62.0151	25.2506	31.7436	33.1785	31.1236	37.7257	43.9173	38.6288	41.9093	25.9116	70.8932	6.56776	16.0866	25.6593	34.503	26.41
1	212992182	213015876	-	ANGEL2	7.73761	11.7166	14.5334	16.3369	12.3318	13.2013	14.1402	16.5802	12.2091	9.84296	9.64184	17.6054	7.11044	9.26054	16.7179	19.714	21.8133	8.75694	12.2565	13.2647	14.6212	12.779
8	107249482	107498056	-	ANGPT1	0.281374	1.62731	0.859724	0.893437	0.0887268	0.528069	0.202014	1.52112e-05	0.589412	1.32715	0.74937	0.000125752	0.209151	0.692379	0.229035	0.670018	0.389533	0.000218918	0.766102	0.967772	0.696257	0.681564
8	6499651	6563264	-	ANGPT2	0.984793	43.5966	10.9365	22.9738	29.5431	26.4026	0.909026	22.5126	2.44182	22.672	3.04742	2.51516	3.97349	14.5687	7.32842	18.3868	0.886297	13.1353	25.2789	4.24129	1.39251	11.9271
1	178849535	178871081	-	ANGPTL1	0.844109	3.3631	0.941603	3.31845	1.24206	1.58417	0.101012	4.41127	0.421011	1.10596	0.799327	3.77268	1.04567	3.54843	1.83212	6.49401	9.73807e-06	15.3245	1.53213	2.16639	0.618896	1.36311
9	127087349	127122766	-	ANGPTL2	14.2794	1.7358	1.67851	1.78686	3.28257	1.76019	18.1803	2.43381	11.1987	3.31786	7.29382	3.77268	1.2548	1.32706	4.35126	1.30138	18.9892	0.000218918	3.06418	2.43275	3.48126	1.5335
19	8364127	8374376	+	ANGPTL4	383.939	82.884	186.554	57.9451	198.02	66.8863	76.3571	62.0618	214.961	81.0665	227.706	108.147	275.213	125.838	115.423	72.4992	42.2632	122.594	161.632	160.881	169.19	96.7797
19	10092337	10102750	-	ANGPTL6	0.27096	0.444767	0.486874	0.98389	0.969904	1.76017e-05	0.995269	1.53944	0.671126	1.16068	0.407514	2.21482	0.267648	1.38013	1.02425	1.6795	9.73807e-06	0.000218918	1.08954	1.48611	0.815994	0.461692
8	41653225	41896763	-	ANK1	2.1806	1.51883	1.76038	1.1487	1.15334	2.46426	0.303015	4.71549	2.10502	1.32715	1.59865	1.25764	1.67306	3.14454	1.14509	3.40163	3.01881	0.000218918	0.766102	0.310753	1.77931	1.5335
4	112706018	113383741	+	ANK2	54.5853	20.1786	9.9482	11.2316	10.4687	32.9152	69.6913	25.8591	113.165	14.1562	60.3488	18.8629	60.2294	12.1166	111.3	28.553	108.19	17.5137	9.19238	11.8441	53.3792	25.558
10	60026298	60733527	-	ANK3	34.0455	13.2354	9.49787	12.2527	5.85539	18.1298	41.0066	22.6647	62.3925	19.1329	56.4517	26.408	25.723	13.0686	38.4741	24.533	79.8524	28.4596	16.0866	11.8885	38.99	25.558
2	189675985	189746651	+	ANKAR	0.633084	0.108498	0.409395	0.255277	0.621034	1.76017e-05	0.707023	0.456352	0.33681	0.110606	0.299751	0.000125752	0.418281	0.201946	2.29012e-05	0.708673	0.486913	0.000218918	7.66026e-05	0.0799086	0.15473	0.511177
15	64911902	64958700	+	ANKDD1A	1.75855	1.41034	3.19325	2.29739	1.50821	1.76019	0.505019	1.97747	2.18922	2.10132	1.39882	0.000125752	2.30045	2.48102	2.29015	1.53331	1.26596	2.1894	2.29815	1.82012	1.93403	0.511177
20	10034999	10056763	+	ANKEF1	0.351716	0.433958	0.491273	1.65923	0.79847	0.528069	1.01003	0.608464	0.505211	1.21656	0.249793	0.000125752	0.209151	1.6444	1.83212	2.28064	1.5581	0.000218918	7.66026e-05	0.195331	7.73611e-06	0.851951
17	4163818	4263996	-	ANKFY1	34.4675	27.7726	26.9379	44.0331	16.679	72.1672	52.0161	55.2167	62.1397	65.3619	59.3495	52.8159	65.0394	67.6798	50.8408	78.935	84.2343	91.9458	15.3206	53.9628	40.6146	52.8198
5	14704800	14871786	-	ANKH	10.3403	9.43836	18.1769	8.16847	18.3488	16.0176	7.67614	8.67041	11.5095	9.99996	10.9907	13.8328	11.293	12.2031	4.35126	3.76811	11.1014	8.75694	3.8302	5.52251	11.991	6.30433
5	140401814	140539857	+	ANKHD1	46.4381	45.4479	45.7182	37.6141	42.1009	66.8097	39.2899	57.9175	44.5509	67.8082	53.5925	35.7823	49.9629	53.2473	53.789	62.2793	54.7177	37.0184	22.9354	60.2631	46.6348	61.8051
5	140401814	140549579	+	ANKHD1-EIF4EBP3	12.1419	28.9366	25.8511	41.5074	18.9737	28.0353	28.7893	34.8805	35.8442	25.3128	21.4462	40.9265	43.2328	50.6196	21.556	30.3797	34.9082	61.4952	43.709	44.4444	27.9969	27.7735
7	92246234	92401385	+	ANKIB1	12.2395	11.2826	8.63815	11.2316	10.2026	15.3135	20.0994	17.0366	24.8392	18.2482	17.5851	17.6054	24.05	19.1269	14.6568	20.384	23.274	32.8379	12.2565	15.5199	12.9967	12.2679
19	17281645	17287647	+	ANKLE1	2.53231	0.759418	3.07043	2.16976	0.975906	0.528069	1.41403	0.304239	1.34722	0.774176	0.549539	0.000125752	0.418281	0.115399	0.916073	0.30924	4.86905	0.000218918	0.766102	0.443933	1.0057	0.681564
12	132725667	132761889	-	ANKLE2	153.134	134.524	180.255	217.357	153.216	178.305	131.403	185.273	151.813	198.85	143.578	172.28	198.464	212.329	173.591	172.62	92.9012	153.243	101.115	204.129	156.888	164.934
2	240479422	240561111	-	ANKMY1	4.71488	4.63066	4.78357	2.84194	5.6929	6.26542	3.9681	4.49247	7.97633	8.22258	5.09861	14.2155	7.15296	8.4916	10.2212	3.8616	5.57529	4.37858	6.8932	6.56193	2.49123	6.94257
7	16599776	16645818	-	ANKMY2	23.4238	25.9284	29.2714	28.5896	25.7282	18.4818	28.4825	27.2281	27.8704	23.7779	12.1397	17.6054	16.103	22.358	12.3667	19.2114	16.4574	17.5137	32.9392	28.2518	30.4029	22.4911
5	73552200	73565687	-	ANKRA2	8.51137	11.8251	10.3166	8.679	9.93642	9.1529	8.58516	8.36618	5.55724	5.97214	8.69263	7.54523	7.94696	7.50074	10.3056	12.6788	12.4647	10.9461	12.2565	7.90199	8.50972	8.17858
10	90912100	90921276	-	ANKRD1	8.86308	1.08488	22.3527	9.82768	14.3723	3.16832	0.404017	10.1915	1.51562	0.663581	4.54615	13.8328	2.92784	7.52959	0.458048	2.83469	1.16858	2.1894	1.53213	12.6343	5.02848	3.91891
13	110878540	110915108	-	ANKRD10	37.5624	22.0228	45.0327	26.8028	25.0185	21.2981	45.6527	17.0366	38.3113	26.3216	37.0187	37.7257	33.0425	19.3866	24.5043	13.4776	56.286	17.5137	15.3206	24.1142	63.6682	21.9799
16	89267621	89490562	-	ANKRD11	57.7507	55.1114	47.8167	70.1977	44.1815	43.1242	49.1879	31.3351	63.0662	78.633	46.5606	52.8159	65.4577	73.7659	52.9019	45.9601	57.2601	52.5405	86.561	98.7553	44.0958	51.116
18	9136753	9285986	+	ANKRD12	24.1976	20.721	17.44	19.0172	20.76	20.242	19.8974	16.1239	13.3879	11.2807	12.1397	12.5753	16.9395	14.2225	20.3821	20.4096	18.8919	63.4864	22.2148	19.6573	16.6326	16.0164
12	109999430	110039431	+	ANKRD13A	109.171	64.3327	142.018	104.148	58.3764	75.1593	39.4917	54.1519	63.9924	71.002	63.4462	51.5584	108.748	112.684	38.2451	48.7308	30.7723	54.7297	49.0257	87.3746	103.045	73.7775
17	29593509	29614762	+	ANKRD13B	2.60266	3.03764	3.64358	2.42502	3.81488	2.28824	1.61604	1.82536	6.14664	4.09202	4.19645	0.000125752	4.81001	2.79836	1.14509	1.8812	2.82405	2.1894	2.29815	1.97994	2.16612	0.681564
1	70259002	70354735	-	ANKRD13C	18.8516	18.6597	23.6218	29.483	23.599	26.0505	22.0184	22.8168	17.1769	22.0084	14.3878	28.923	16.5213	25.7045	22.4432	25.641	22.495	19.7028	28.343	29.8411	23.9819	29.6473
11	67289291	67302485	+	ANKRD13D	36.859	34.8243	27.061	22.208	28.4784	20.418	18.6854	19.3183	30.1438	42.9107	22.8306	16.3479	38.6891	29.8584	24.5044	15.5394	11.004	26.2704	34.4712	22.7113	20.0366	23.6838
10	5861726	5889898	-	ANKRD16	10.4809	12.0699	11.3483	7.01978	7.35002	5.45655	15.4416	5.24489	9.60548	9.30314	7.9082	6.28772	11.8736	6.05828	9.33779	8.67191	10.8542	8.75694	7.66033	8.82003	8.19224	5.45239
4	73073966	73258799	-	ANKRD17	47.0588	49.4701	44.3372	46.3303	29.1882	73.3991	57.0658	56.4336	78.5589	65.5828	77.4339	77.9662	70.0584	62.2269	53.36	65.9441	69.3348	74.4324	45.1956	74.4017	68.542	63.2136
9	38571364	38620661	-	ANKRD18A	3.92865	1.08488	0.911781	1.40397	6.65385	6.68867	5.23719	1.52114	9.0574	9.20171	2.22091	5.0302	0.62741	2.07112	1.53815	2.21725	4.64196	4.37858	7.66026e-05	1.98399	1.70195	2.16705
9	33524413	33575443	+	ANKRD18B	8.52187	0.867905	2.11772	0.893437	0.975906	0.880103	6.07503	1.21691	4.3305	1.52602	1.97554	1.25764	3.13697	0.467594	0.523012	0.746294	1.97994	0.000218918	1.53213	0.743428	2.3982	0.729555
9	97155893	97238743	-	ANKRD18CP	0.281374	0.216984	4.09391e-06	1.27632e-05	0.179625	1.76017e-05	0.106398	1.52112e-05	0.25261	0.367055	0.100455	0.000125752	0.418281	0.204814	2.29012e-05	0.169824	0.293696	0.000218918	7.66026e-05	0.027026	0.310703	1.70387e-05
9	92809611	92838458	+	ANKRD19P	5.62736	4.77613	5.60866	3.06318	5.85539	5.10451	4.24208	2.58592	11.4513	7.97077	5.49534	6.28772	4.39175	6.34678	13.5219	3.69897	6.3318	11.0326	6.12828	4.6687	3.09445	2.89659
10	97572441	97583897	+	ANKRD2	7.03419e-06	0.325471	2.41541	0.255277	1.06462	0.880103	1.01002e-05	2.73803	3.36803	2.76488	0.449624	0.000125752	1.88219	2.85605	2.29012e-05	0.064426	1.5581	15.3245	8.42636	0.364025	2.63028	4.94123
9	66109847	67902395	-	ANKRD20A1	0.20719	1.08487e-05	4.09391e-06	0.381388	8.87179e-06	0.175335	1.01002e-05	1.52112e-05	0.43556	1.10595e-05	5.00896e-06	0.000125752	0.217442	2.8849e-06	2.29012e-05	0.0622002	1.9385	0.000218918	7.66026e-05	0.0418821	0.0385729	0.0433975
21	13943776	13980445	-	ANKRD20A11P	0.140691	1.08487e-05	4.09391e-06	1.27632e-05	0.177445	0.176035	0.101012	1.52112e-05	0.589412	1.10595e-05	0.499581	0.000125752	0.209151	0.0288519	3.43521	0.0257712	9.73807e-06	2.1894	7.66026e-05	0.319632	7.73611e-06	1.70387e-05
9	40223285	66152967	+	ANKRD20A2	0.268991	0.216122	0.203886	1.27636e-05	8.87179e-06	1.76017e-05	0.825785	0.151523	8.42005e-06	1.10595e-05	4.99576e-06	0.000125752	0.20832	0.0574716	0.238113	0.0622002	1.7393	0.000218918	7.66026e-05	0.168945	0.0385729	0.0867779
9	40223319	67902848	+	ANKRD20A3	0.00137001	0.000872941	0.000817401	0.00153411	8.87179e-06	0.000716963	0.0033042	0.000619592	0.00174588	1.10595e-05	0.143644	0.000125752	0.00171916	0.000232134	0.000972667	0.230422	0.0119737	0.000218918	7.66026e-05	0.00084189	0.000238497	0.000363137
9	64369394	64469243	+	ANKRD20A4-ANKRD20A20P	0.41857	1.08487e-05	4.09394e-06	1.27632e-05	0.532316	1.76017e-05	1.36595	1.52112e-05	0.738241	1.10595e-05	0.20607	0.000125752	2.0913e-05	2.8849e-06	2.72327e-05	0.23789	1.20702	0.000218918	7.66026e-05	0.0902086	7.73611e-06	1.78279e-05
2	94760928	94857076	-	ANKRD20A8P	0.299725	1.08487e-05	4.09391e-06	1.27632e-05	0.0887268	1.76017e-05	0.404017	1.52112e-05	0.0842089	1.10595e-05	0.149878	0.000125752	0.209151	0.115399	0.229035	0.20616	0.891517	0.000218918	7.66026e-05	8.87864e-07	7.73611e-06	1.70387e-05
10	88819902	88851976	-	ANKRD22	0.351716	1.7358	2.49729	2.55265	4.52462	4.40044	1.01002e-05	1.82536	6.14664	3.31786	1.19899	17.6054	2.30045	13.559	2.74817	3.74952	0.486913	13.1353	1.53213	28.9177	1.62459	1.70388
2	96837914	96844022	-	ANKRD23	0.844109	1.41034	0.736907	0.638173	0.621034	1.05612	1.41403	0.456352	1.09461	0.995366	1.64861	1.25764	1.04567	0.778926	1.14509	0.489629	1.0712	0.000218918	7.66026e-05	1.17198	0.773618	0.681564
19	4183354	4224815	+	ANKRD24	0.562742	0.759418	1.59663	1.5316	0.621034	1.76019	0.707023	0.912688	1.85242	0.774176	1.69856	2.51516	1.88219	2.65411	1.14509	2.93777	2.23977	0.000218918	0.766102	9.6422	1.54723	1.19272
10	27004116	27100499	-	ANKRD26	2.81368	3.58007	3.60264	4.3395	4.4359	3.52036	4.24209	3.04226	3.78903	2.4331	4.39628	5.0302	2.92784	1.529	1.83212	2.61564	5.84285	6.56776	6.89431	2.05984	3.09445	3.23737
13	19262800	19344974	-	ANKRD26P3	0.211033	1.08487e-05	0.122821	0.382909	0.0887268	1.76017e-05	1.01002e-05	1.52112e-05	0.673612	1.10595e-05	0.399666	0.000125752	2.0913e-05	2.8849e-06	2.29012e-05	0.0257712	1.75286	0.000218918	0.766102	0.239724	7.73611e-06	1.70387e-05
19	32597001	32675197	-	ANKRD27	76.5319	69.974	70.9474	79.0043	47.1092	63.0141	72.7213	39.5492	83.7795	94.7799	52.1058	108.147	79.2602	75.9594	57.2531	52.5448	68.556	80.9999	28.343	131.439	64.5965	71.7329
3	15667236	15859547	-	ANKRD28	33.4827	40.1401	23.1715	19.4001	21.0262	66.7106	17.7763	41.0703	57.0037	51.2055	56.4024	52.8159	68.1763	59.5729	50.6118	73.4566	30.8697	32.8379	25.2789	46.746	67.1495	60.317
18	23598926	23662886	-	ANKRD29	1.47719	3.47159	3.11137	2.55265	3.28257	3.52036	0.707023	3.04226	2.02082	3.53905	1.04912	1.25764	3.3461	2.53871	1.3741	2.69295	1.26596	4.37858	3.8302	4.88326	2.16612	7.15626
2	132147591	132257970	-	ANKRD30BL	0.211033	0.108498	0.0818822	0.382909	0.0887268	0.176035	1.01002e-05	0.152127	8.42005e-06	1.10595e-05	4.99576e-06	0.000125752	0.418281	2.8849e-06	2.29012e-05	1.28849e-06	9.73807e-06	0.000218918	7.66026e-05	0.417297	7.73611e-06	0.170404
5	75068297	75236879	-	ANKRD31	7.03419e-06	1.08487e-05	4.09391e-06	0.127645	0.177445	1.76017e-05	0.101012	1.52112e-05	8.42005e-06	1.10595e-05	0.0999203	0.000125752	2.0913e-05	0.201946	0.229035	0.373665	0.194771	0.000218918	7.66026e-05	0.0887872	7.73611e-06	0.340791
1	145959441	145964583	-	ANKRD34A	1.47719	0.976392	2.29259	1.02107	0.709752	0.704086	0.202014	1.21691	1.09461	1.99072	1.74852	1.25764	2.50958	1.70209	2.74817	0.979257	0.681675	2.1894	0.766102	0.843471	1.62459	0.851951
1	145866560	145885867	-	ANKRD35	0.0703489	1.08487e-05	4.09391e-06	1.27632e-05	8.87179e-06	0.176035	1.01002e-05	1.52112e-05	8.42005e-06	0.110606	0.0499626	0.000125752	2.0913e-05	2.8849e-06	2.29012e-05	0.128851	9.73807e-06	0.000218918	7.66026e-05	0.00887952	7.73611e-06	1.70387e-05
2	97113153	97264521	+	ANKRD36	18.0402	8.30077	11.2382	13.896	6.56499	7.2372	33.9803	8.70443	9.6988	9.19416	13.3846	15.9151	14.3358	10.6811	7.31863	5.53019	22.9874	11.2219	6.05476	10.4616	4.82394	7.15104
2	97504798	97589966	-	ANKRD36B	13.7659	7.11392	8.96879	8.3069	6.49356	3.822	18.4986	6.3873	10.5819	7.24733	9.13693	12.293	8.98479	8.92395	5.41944	4.5704	12.5369	14.4153	6.28355	8.40785	2.69152	4.12037
1	168245581	168247431	-	ANKRD36BP1	0.422058	0.542445	0.409395	0.510541	0.354881	1.93621	0.808024	2.58592	1.59982	2.10132	0.699412	1.25764	1.04567	2.76951	3.43521	1.89409	1.65548	0.000218918	7.66026e-05	0.941136	1.16042	1.70388
2	88765902	88806596	+	ANKRD36BP2	4.63185	7.81106	3.85845	2.29739	2.12924	1.58417	6.16112	4.56338	1.59982	0.663581	5.39543	2.51516	3.97349	1.61555	4.58027	3.29293	7.28657	10.9461	1.53213	2.82444	2.86237	4.0893
2	95849548	95992321	-	ANKRD36C	13.0124	7.47606	9.3818	7.91829	4.68506	4.9584	19.0304	8.48569	7.33704	8.553	9.90099	10.7753	12.0224	8.00351	7.64411	6.23026	17.0783	2.82281	7.57858	10.5622	4.16608	7.3008
4	185396686	185400246	+	ANKRD37	2.19374	1.13268	2.33201	1.71023	2.06444	1.42913	3.73937	0.926206	0.5265	0.677929	3.04794	0.000125752	4.64158	1.38463	1.65627	2.02309	6.11161	2.29476	3.94067	1.90638	1.10753	1.39326
2	96847987	96858020	-	ANKRD39	7.17488	10.1978	11.2173	12.1251	14.7272	7.74477	9.39318	6.38872	6.48345	7.52047	7.99323	13.8328	6.69218	8.45276	7.09941	8.16905	7.01142	17.5137	10.7244	8.51461	8.20028	8.17858
17	50693190	50707910	-	ANKRD40	22.0873	23.6501	17.44	15.954	25.6395	26.9306	26.6645	25.0985	17.7663	19.1329	19.5834	27.6655	22.3769	24.6659	15.3439	27.097	13.1464	8.75694	12.2565	21.7349	26.2254	24.1949
11	83193739	83256100	+	ANKRD42	25.1121	20.3955	17.3582	15.8264	20.76	34.4993	44.5418	27.2281	25.8496	19.0223	37.3183	15.0903	39.5255	18.5787	34.1229	22.6129	11.2962	28.4596	13.7885	22.5693	22.4347	17.5498
2	196986662	197310798	-	ANKRD44	2.03992	2.71218	1.55569	1.5316	1.33078	2.99231	0.101012	0.304239	1.93662	4.20262	1.44878	5.0302	1.67306	1.87519	2.06113	2.21621	1.5581	6.56776	5.36226	2.41499	0.773618	1.87427
1	173608336	173669863	-	ANKRD45	0.844109	0.216984	0.0409432	0.382909	8.87179e-06	0.352052	0.202014	0.456352	0.421011	0.221201	0.649454	0.000125752	1.04567	0.576983	0.458048	1.2885	0.389533	0.000218918	7.66026e-05	0.488326	0.309452	1.70387e-05
8	100509752	100559787	-	ANKRD46	6.96385	8.02803	9.70257	11.104	9.13796	7.0407	8.98917	8.36619	5.72564	4.31321	3.64691	8.80275	3.76436	6.51988	5.26731	6.42959	5.74547	17.5137	9.19238	5.85103	8.20028	5.45239
11	94493987	94499579	+	ANKRD49	9.00376	17.0324	15.1475	19.783	16.5903	11.6171	6.76713	14.4507	6.73605	8.07344	7.09399	12.5753	6.69218	8.39506	6.64138	9.83121	6.03761	8.75694	15.3206	11.5955	10.8306	13.8013
4	124664049	124712733	-	ANKRD50	10.3403	5.74981	4.58518	6.63688	4.79078	12.4972	12.3222	9.8873	12.6301	11.2807	9.29212	7.54523	3.55523	7.2988	8.24447	19.0442	18.5024	30.6487	4.59623	11.1337	12.3004	7.83781
12	56237807	56258360	-	ANKRD52	30.6691	22.2398	30.1312	36.7581	17.3	43.8283	19.9984	29.0534	76.7067	92.2362	40.9653	21.3779	75.705	79.681	40.0772	54.3873	39.634	35.0271	49.0257	65.8173	23.2083	40.3817
2	70978445	70985500	+	ANKRD53	2.95436	2.27823	1.31005	1.40397	2.48411	3.69638	1.31303	1.21691	3.11543	3.31786	2.14818	1.25764	2.09132	1.6444	3.43521	1.22407	1.36334	0.000218918	7.66026e-05	2.65471	1.31515	1.70388
22	37830855	37849319	-	ANKRD54	77.3059	105.775	104.641	106.573	117.108	85.5442	112.616	110.129	65.5083	107.387	87.8757	95.5715	89.2985	90.8759	103.056	73.8313	71.9645	102.892	117.202	93.5383	68.542	78.5484
5	56099680	56233360	-	ANKRD55	1.47719	1.19337	1.76038	1.27633	0.79847	1.05612	0.101012	0.152127	1.01041	0.995366	0.799327	2.51516	0.62741	0.894322	1.14509	0.760213	0.0973905	0.000218918	0.766102	1.32292	1.0057	0.681564
6	89433178	89633835	+	ANKRD6	33.1558	15.7845	16.8865	23.3518	16.9894	14.8139	98.3232	12.2827	38.1231	23.2915	25.5483	30.4988	22.2216	11.742	20.3112	12.4095	75.7814	21.155	13.2198	27.4988	24.0672	16.2683
20	58216126	58228654	-	ANKRD60	0.140691	1.08487e-05	0.0409432	0.127645	8.87179e-06	1.76017e-05	1.01002e-05	1.52112e-05	8.42005e-06	1.10595e-05	0.249793	0.000125752	2.0913e-05	2.8849e-06	0.229035	0.154621	0.0973905	0.000218918	7.66026e-05	0.0887872	0.0773688	0.340791
7	6031376	6036553	+	ANKRD61	0.281374	0.108498	0.491273	1.27632e-05	0.354881	0.704086	0.303015	0.304239	0.0842089	0.442391	0.549539	0.000125752	0.418281	0.259644	0.68706	0.064426	9.73807e-06	2.1894	7.66026e-05	0.275239	0.541535	1.70387e-05
22	16653709	16675541	-	ANKRD62P1-PARP4P3	7.03419e-06	1.08487e-05	0.0818822	1.27632e-05	8.87179e-06	1.76017e-05	1.01002e-05	1.52112e-05	8.42005e-06	1.10595e-05	4.99576e-06	0.000125752	2.0913e-05	2.8849e-06	2.29012e-05	0.0257712	9.73807e-06	0.000218918	7.66026e-05	0.150938	7.73611e-06	1.70387e-05
1	1418420	1421445	-	ANKRD65	0.422058	1.30185	1.39193	1.40397	3.01642	2.64027	1.91904	0.456352	0.505211	1.10596	1.24895	3.77268	0.418281	1.61555	2.51916	2.26775	0.876436	0.000218918	6.12828	2.25517	1.08306	1.70388
7	118224658	118242731	+	ANKRD7	0.0703489	0.108498	4.09391e-06	0.255277	0.177445	1.76017e-05	0.505019	0.760576	0.0842089	0.110606	0.0499626	0.000125752	2.0913e-05	0.0865499	0.458048	0.141736	9.73807e-06	0.000218918	7.66026e-05	0.0887872	7.73611e-06	1.70387e-05
14	102503649	102509807	-	ANKRD9	27.5741	14.2118	26.5695	16.4646	29.3657	10.385	42.9256	12.7774	32.6698	27.8699	28.4759	17.6054	34.0881	26.8873	15.1148	23.1288	42.1659	41.5946	13.0225	19.0625	16.2458	20.1056
6	34889261	35091414	+	ANKS1A	39.6728	25.9284	13.6737	16.7198	14.3723	50.5169	71.1053	24.338	58.9404	46.3393	48.409	77.9662	84.6976	38.6577	78.0933	70.1456	59.4022	78.8107	9.95841	27.9322	42.0071	45.8341
12	98734791	99984655	-	ANKS1B	0.0840053	1.08487e-05	0.176769	1.27632e-05	0.179459	1.76017e-05	2.22306	1.52112e-05	8.42005e-06	0.118591	0.0574066	0.000125752	0.209151	0.201946	0.68706	0.336806	1.04758	0.000218918	7.66026e-05	0.13318	0.16433	0.240478
16	4696510	4734378	-	ANKS3	12.8726	9.87231	21.1246	14.6777	16.5903	13.5533	19.4934	12.169	15.7455	16.4787	17.5851	20.1204	16.7304	20.6558	12.3667	7.34441	10.7119	30.6487	11.4905	14.8983	13.3835	13.9717
9	98732009	98796543	-	ANKS6	4.92394	2.27823	5.73147	4.08424	3.46001	3.16832	10.1002	2.43381	6.39925	10.7277	4.69602	0.000125752	5.22827	4.70239	2.29015	3.77529	3.40833	15.3245	2.29815	3.80006	4.71903	4.0893
2	219229757	219236670	+	ANKZF1	21.4542	36.8854	28.1251	24.7606	27.0589	22.8822	26.2605	26.6196	23.6604	27.5382	28.2259	40.2407	32.206	32.3976	24.2754	33.0242	33.5964	41.5946	16.0866	35.2933	19.495	24.8765
7	36389803	36453792	+	ANLN	18.6406	2.92915	2.37447	10.5935	11.2672	10.561	39.1887	9.43097	27.281	4.31321	19.2337	5.0302	18.8217	6.75066	31.6038	29.4294	43.6265	6.56776	28.343	6.22392	49.434	10.2232
3	43366326	43691595	-	ANO10	15.6159	22.4568	25.9554	17.9961	14.1062	15.8416	15.1503	10.9521	16.9243	17.9164	14.7875	12.5753	15.8939	15.867	13.7408	22.4326	19.0866	10.9461	17.6187	19.4976	11.2947	16.5275
11	26189123	26663290	+	ANO3	7.03419e-06	0.108498	4.09391e-06	0.255277	0.0887268	0.176035	1.01002e-05	0.304239	8.42005e-06	0.663581	4.99576e-06	0.000125752	2.0913e-05	2.8849e-06	2.29012e-05	1.28849e-06	9.73807e-06	0.000218918	7.66026e-05	0.701413	7.73611e-06	1.70387e-05
12	100794596	101128642	+	ANO4	0.140691	0.216984	1.18724	2.80792	0.0887268	0.352052	1.01002e-05	1.52112e-05	0.0842089	0.331796	0.299751	0.000125752	0.62741	0.37504	2.29012e-05	0.734443	0.194771	0.000218918	0.766102	0.470568	0.309452	0.340791
11	22193176	22283368	+	ANO5	0.422058	0.650932	0.327517	0.382909	0.621034	1.93621	0.404017	1.52112e-05	1.17882	0.442391	0.799327	0.000125752	2.0913e-05	0.66353	2.29012e-05	1.00503	2.33715	0.000218918	7.66026e-05	0.630384	0.464174	1.87427
12	45215987	45440405	+	ANO6	52.4752	48.0597	66.3619	114.231	35.842	88.5368	36.3606	87.3126	72.6648	93.6734	58.2509	81.7388	132.17	109.136	73.2839	121.902	45.3793	102.892	72.7725	144.499	68.7744	124.041
2	241188509	241225377	+	ANO7	2.46197	2.27823	1.47381	1.5316	1.86309	1.05612	4.24208	1.52114	1.93662	2.54369	1.84844	1.25764	1.67306	1.96174	1.60311	2.97642	3.50572	0.000218918	7.66026e-05	2.37948	1.31515	0.511177
19	17323223	17334830	-	ANO8	0.633084	0.433958	0.327517	0.382909	0.621034	1.23214	0.202014	0.304239	1.01041	1.76953	0.649454	0.000125752	0.83654	1.24051	1.83212	1.13388	1.75286	0.000218918	3.06418	1.14534	0.386813	0.511177
11	417930	442012	-	ANO9	7.03419e-06	1.08487e-05	4.09391e-06	1.27632e-05	8.87179e-06	1.76017e-05	1.01002e-05	1.52112e-05	0.0842089	1.10595e-05	4.99576e-06	0.000125752	2.0913e-05	0.0577009	2.29012e-05	0.0128862	9.73807e-06	0.000218918	7.66026e-05	0.106545	7.73611e-06	1.70387e-05
X	8528874	8732188	-	ANOS1	15.4752	4.231	4.83081	3.19082	7.00872	6.16061	4.44409	9.58308	13.2195	7.18868	7.44369	3.77268	5.85566	5.71211	11.2216	4.1103	10.3224	8.75694	3.8302	6.64122	15.2401	5.96355
15	68778536	68820923	-	ANP32A	57.1876	53.8095	41.5122	37.5239	21.9133	32.3872	80.3974	33.0083	38.3954	28.2017	42.5639	27.6655	38.4799	33.3773	31.1457	16.351	47.9094	35.0271	22.9808	14.8717	46.8808	37.6555
15	68803821	68807102	-	ANP32A-IT1	0.281374	0.216984	0.655029	1.27632e-05	0.0887268	0.528069	0.101012	0.152127	0.505211	0.331796	0.449624	1.25764	0.209151	0.0865499	0.229035	0.23193	0.389533	0.000218918	0.766102	0.52384	0.232091	1.70387e-05
9	97983207	98015943	+	ANP32B	46.918	37.1025	35.9854	38.9278	46.3108	20.242	66.3582	31.183	44.4579	36.1646	34.8704	35.2106	28.4417	34.3592	24.7334	29.0427	41.679	41.5946	29.8751	38.8352	30.1708	22.8318
4	164197007	164197712	-	ANP32C	0.140691	1.08487e-05	0.245638	0.255277	0.177445	0.528069	0.303015	0.152127	0.25261	0.221201	0.599497	0.000125752	0.62741	0.347204	0.229035	0.064426	0.292152	0.000218918	7.66026e-05	0.13318	0.15473	0.170404
1	150218417	150236157	-	ANP32E	27.9257	25.1689	23.4172	19.4001	32.0272	24.9945	38.2797	21.1436	28.4597	17.0316	19.2337	13.8328	17.1487	14.8572	19.4661	28.7203	28.4351	19.7028	30.6411	14.5789	33.3427	25.0469
15	89784895	89814841	-	ANPEP	1.96958	22.0228	8.14688	14.0395	7.3636	19.7139	4.04008	32.0957	2.10502	10.1747	14.3878	28.923	43.9173	57.9577	14.6568	25.5508	0.194771	2.1894	5.36226	7.25385	4.71903	8.34897
2	69013144	69249328	+	ANTXR1	23.6349	14.9712	14.2059	12.6356	16.058	23.2343	24.8464	33.921	60.4559	28.8653	27.7265	22.6355	33.879	15.2611	25.6494	22.2523	39.9261	24.0812	13.7885	17.997	26.8443	27.9435
4	79901617	80073473	-	ANTXR2	29.9656	90.8036	56.9869	54.7542	46.1334	67.9426	5.55511	31.0309	40.5846	81.1766	42.7138	49.0433	37.016	63.6989	51.0698	76.9096	29.7985	48.1622	21.4488	84.9515	43.7864	54.8646
9	73151731	73170395	+	ANXA1	8.65206	47.1918	37.9505	52.4568	16.8564	25.8745	10.8072	21.5999	12.7143	10.2853	20.8823	35.2106	14.8482	41.3118	2.97718	39.5954	3.40833	13.1353	19.9167	26.5294	44.4053	44.471
4	168092537	168187743	+	ANXA10	0.0703489	1.51883	0.982542	0.893437	1.06462	0.704086	1.01002e-05	0.456352	0.757813	0.552986	0.449624	0.000125752	2.0913e-05	0.37504	0.458048	0.824638	0.194771	2.1894	1.53213	0.506083	0.0773688	0.681564
10	80155124	80205678	-	ANXA11	106.005	78.87	79.791	92.2782	80.7333	59.8457	83.8313	45.1773	106.177	79.4071	61.7475	54.0734	93.2721	74.4887	90.4601	70.0304	88.4214	76.6215	96.5193	77.7606	58.0211	67.1326
8	123680794	123737427	-	ANXA13	0.211033	0.108498	0.736907	0.382909	0.621034	0.352052	1.01002e-05	1.52112e-05	0.168409	0.221201	0.149878	0.000125752	2.0913e-05	0.346191	2.29012e-05	0.502514	9.73807e-06	2.1894	0.766102	0.150938	0.386813	0.170404
15	60347151	60397987	-	ANXA2	1450.27	3707.02	2530.69	3500.89	2516.12	2197.27	962.239	2465.95	1145.46	2547.38	1820.23	2734.27	2610.48	3408.51	1828.94	3042.99	548.117	2646.12	3020.11	3183.9	1865.82	2542.6
4	153307469	153308812	-	ANXA2P1	0.634163	2.2836	1.72317	2.68478	0.977533	1.05779	0.303669	2.13492	1.93901	3.1029	2.95516	5.05452	2.7288	5.29367	5.29695	5.87076	1.65879	6.60077	5.37765	5.06686	3.02675	3.41338
9	33624225	33625535	+	ANXA2P2	805.464	1964.99	1357.43	1839.78	1382.26	1175.8	533.762	1350.63	555.535	1293.75	891.541	1366.52	1320.53	1712.75	836.001	1533.83	283.996	1274.66	1560.81	1656.47	975.018	1307.34
10	64825528	64826878	+	ANXA2P3	0.985131	2.49547	2.00721	3.44682	2.39679	3.69882	0.808323	1.06534	1.51679	2.98745	1.44929	1.25764	1.46462	5.13656	4.35254	4.6916	0.779055	6.57413	2.29815	3.98797	2.47616	2.21574
5	43039080	43040346	-	ANXA2R	0.4924	0.216984	0.573151	0.127645	8.87179e-06	1.76017e-05	0.404017	0.608464	0.25261	1.10595e-05	1.34886	3.77268	0.62741	0.317342	2.29012e-05	0.154621	0.194771	0.000218918	7.66026e-05	0.00887952	0.386813	0.511177
4	78551588	78610452	+	ANXA3	0.0703489	0.325471	0.900663	5.99872	0.532316	0.704086	0.202014	2.58592	8.42005e-06	2.10132	0.699412	2.51516	1.2548	2.16368	0.229035	2.15179	9.73807e-06	4.37858	7.66026e-05	2.01545	0.541535	3.91891
2	69643805	69826478	+	ANXA4	55.7811	72.5777	49.7409	61.774	55.8924	49.8128	39.2897	47.0027	45.8892	40.3672	45.3613	37.7257	56.0469	49.5334	63.2074	55.3403	38.6601	65.6756	75.0706	40.7526	53.0697	55.3758
4	121667997	121696993	-	ANXA5	786	696.811	1398.23	1550.99	718.172	612.011	464.608	655.907	533.158	447.91	710.298	694.15	851.577	836.419	438.559	682.606	243.939	407.188	805.093	1192.73	915.645	859.431
5	151100706	151157883	-	ANXA6	857.648	441.424	414.028	273.765	347.779	392.877	933.938	468.204	1244.74	504.065	559.189	653.911	837.356	483.254	523.06	267.682	803.824	479.43	330.922	325.441	590.622	431.254
10	73375101	73414086	-	ANXA7	171.35	197.341	170.555	225.524	171.666	131.661	162.612	130.815	151.559	130.945	125.192	155.932	156.429	157.089	136.72	139.943	110.429	131.351	160.866	130.598	165.865	153.69
10	47467994	47484159	-	ANXA8	7.03419e-06	1.08487e-05	0.122821	1.27632e-05	0.0621518	1.76017e-05	0.505019	0.385572	8.42005e-06	0.000473047	0.0999203	0.000125752	2.0913e-05	0.288493	2.29012e-05	1.28849e-06	9.73807e-06	0.000218918	7.66026e-05	0.716106	0.15473	0.170404
10	46375590	46391784	+	ANXA8L1	7.03419e-06	1.08487e-05	4.09395e-06	0.255277	0.0265839	1.76017e-05	1.01002e-05	0.375019	8.42005e-06	0.110144	4.99576e-06	0.000125752	2.0913e-05	2.8849e-06	2.29012e-05	1.28849e-06	9.73807e-06	0.000218918	7.66026e-05	0.127366	7.73611e-06	0.170404
1	150982023	150995639	+	ANXA9	7.03419e-06	0.108498	0.0409432	1.27632e-05	0.0887268	0.352052	1.01002e-05	1.52112e-05	8.42005e-06	1.10595e-05	0.0999203	0.000125752	2.0913e-05	0.288493	0.229035	0.0257712	0.0973905	0.000218918	7.66026e-05	0.124302	0.0773688	0.170404
7	36512941	36724550	-	AOAH	0.4924	0.867905	0.368456	1.5316	0.443598	0.704086	1.01002e-05	3.95493	0.589412	0.442391	0.399666	5.0302	2.0913e-05	2.30792	0.916073	1.0308	0.0973905	0.000218918	7.66026e-05	0.221967	0.15473	1.70387e-05
17	42844583	42850713	+	AOC2	4.3612	21.5889	9.49786	23.1014	20.2277	16.0176	0.505019	24.4901	2.69442	25.8792	3.79679	26.408	6.69218	20.1077	8.47348	30.0862	1.46072	26.2704	19.9167	12.0482	4.48695	20.6168
17	42851184	42858132	+	AOC3	56.2021	107.072	43.9255	93.9352	40.1893	71.4595	5.65611	85.3326	67.7746	107.49	51.1997	89.284	123.981	108.413	151.342	85.9141	24.4425	83.1891	49.0257	46.8128	37.9045	87.0548
17	42867145	42869218	+	AOC4P	0.0715635	0.329979	0.124843	0.129695	8.87179e-06	0.35542	1.01002e-05	0.154255	0.174692	0.56188	0.506166	0.000125752	1.70571	0.0881506	1.1802	0.450687	9.73807e-06	0.000218918	7.66026e-05	0.233742	0.0798931	0.694552
2	200586008	200671495	+	AOX1	0.281374	3.90554	1.39193	6.76451	0.532316	2.28824	0.303015	7.14928	0.505211	4.645	1.69856	15.0903	16.7304	32.5705	2.97718	12.202	1.75286	4.37858	0.766102	10.024	1.0057	5.45239
4	112231739	112273112	+	AP1AR	21.2432	18.3343	25.7097	28.9725	24.6636	18.6578	30.5025	18.7098	14.2299	14.488	14.5877	22.6355	10.8748	20.6271	15.3439	17.1627	22.1055	15.3245	9.19238	24.3273	20.1139	18.5722
22	29327680	29388584	-	AP1B1	72.2405	82.016	45.6065	57.1794	73.6362	71.2871	69.1862	74.9914	95.9883	78.9646	93.5695	88.0264	114.394	109.369	97.3305	101.192	64.3682	91.9458	31.4071	65.9007	50.1298	62.7025
22	32121977	32133470	+	AP1B1P1	0.0703489	1.08487e-05	0.0409432	1.27632e-05	0.266163	0.176035	0.202014	0.152127	0.0842089	0.110606	0.299751	0.000125752	0.418281	0.461587	2.29012e-05	0.322125	0.584294	0.000218918	7.66026e-05	0.07103	0.15473	1.70387e-05
16	71729002	71809074	-	AP1G1	47.1993	51.64	48.9624	57.1789	42.407	81.3201	58.2778	85.3354	68.5392	69.5642	58.3009	75.4513	51.8643	69.3838	59.3141	104.115	63.7847	78.8107	34.4712	70.0943	60.5735	68.155
14	23559563	23567837	-	AP1G2	58.1174	52.1055	66.3309	47.9655	52.93	48.3793	52.9322	58.1901	63.4829	49.0373	71.1168	69.109	57.0705	48.5048	66.426	53.5426	48.4844	65.6756	40.5332	48.8388	33.6279	41.0648
19	16197854	16235346	+	AP1M1	127.391	160.236	154.826	158.266	158.274	121.452	108.677	124.427	119.987	177.062	122.844	178.568	152.247	189.286	140.156	163.395	89.688	151.054	140.949	181.236	116.042	146.191
19	10572671	10587316	-	AP1M2	0.0703489	1.08487e-05	0.573151	0.510541	8.87179e-06	0.176035	1.01002e-05	0.152127	8.42005e-06	1.10595e-05	0.0999203	0.000125752	0.209151	0.230795	2.29012e-05	0.0773109	0.0973905	0.000218918	0.766102	0.46169	0.386813	0.170404
7	101154398	101161278	+	AP1S1	4.3612	5.53284	4.5033	8.2961	18.8969	12.4972	3.33307	4.71549	18.4399	13.7138	8.04318	7.54523	16.7304	14.338	9.38953	5.50187	4.77166	10.9461	5.36226	5.09634	12.3004	12.9494
X	15825806	15855015	-	AP1S2	8.19757	11.1588	9.07799	12.7673	10.8448	11.2014	8.72747	6.26778	7.21283	6.41452	5.97938	3.77268	6.90131	7.06479	8.10687	8.49267	8.03263	24.0812	8.42636	6.28673	9.8795	7.42942
2	223755330	223837603	-	AP1S3	3.44676	1.08488	2.0879	1.27633	1.86309	1.40815	1.41403	2.12958	1.93662	0.442391	1.84844	0.000125752	2.30045	1.12511	0.458048	0.811752	1.94762	0.000218918	3.06418	1.55376	2.47556	1.5335
19	49766923	49807113	+	AP2A1	46.0035	71.1675	37.3654	46.2027	49.1499	46.1165	28.0786	49.1322	77.4645	119.886	63.5461	106.889	97.8731	106.743	70.078	92.4951	39.3416	120.405	13.7885	67.6484	31.9206	45.4932
11	925809	1012246	+	AP2A2	27.2926	38.5129	20.6743	28.0791	33.8902	35.9075	21.5134	39.0928	43.7842	48.7723	35.2202	54.0734	46.2177	50.5718	57.4822	48.2014	30.9671	37.2163	10.7244	36.7666	20.1912	34.0774
17	35587263	35726418	+	AP2B1	141.81	164.031	123.185	155.073	108.413	235.51	144.533	221.933	213.28	213.004	197.834	250.246	264.755	231.48	180.233	179.859	141.105	205.783	108.776	158.426	176.693	218.094
3	184174846	184184092	+	AP2M1	672.866	730.518	738.044	565.653	750.159	616.433	702.961	580.156	723.889	687.117	616.573	662.713	604.806	637.241	672.602	537.023	573.687	676.455	678.696	571.104	675.743	597.196
19	46838158	46850996	-	AP2S1	44.8782	38.1874	39.6289	38.2896	69.5546	35.2034	38.0776	28.2929	57.3406	44.9016	47.1101	36.4682	53.9556	57.4958	54.963	41.5927	39.4393	48.1622	62.8142	47.065	51.6772	29.9881
5	78002326	78294756	-	AP3B1	50.8573	55.003	46.4661	53.0951	45.1574	55.7974	64.2374	48.5238	53.4675	49.878	56.0027	66.6486	39.9438	57.2936	45.8024	68.984	59.7919	78.8107	34.4712	57.8099	41.2333	54.183
15	82659281	82709909	-	AP3B2	0.211033	0.650932	1.35099	4.3395	1.06462	1.58417	0.707023	0.760576	0.421011	1.43775	4.99576e-06	0.000125752	2.0913e-05	0.115399	3.43521	0.605594	0.389533	0.000218918	7.66026e-05	4.35942	0.696257	1.19272
19	2100988	2151627	-	AP3D1	99.7454	107.511	90.5977	125.08	82.9508	112.827	81.7104	84.2698	165.202	177.615	126.942	168.508	185.498	182.449	130.08	157.989	103.125	144.486	132.523	214.398	90.126	103.765
10	74120257	74151086	-	AP3M1	68.5127	76.2661	77.7439	90.6191	83.5727	68.4709	109.89	77.2729	62.0556	51.869	58.1002	62.876	43.2899	56.8617	56.7951	87.1409	67.3876	100.703	61.2821	72.0463	61.6567	69.5178
8	42152946	42171184	+	AP3M2	7.52658	13.3439	11.0945	7.65794	7.62975	12.1452	11.5142	12.4732	7.57806	7.18869	9.69177	8.80275	10.8748	14.5976	5.49632	10.1018	8.76427	6.56776	9.95841	9.57123	9.74749	11.9271
5	115841606	115914082	+	AP3S1	48.9891	48.1488	48.6327	53.8902	64.7402	38.8702	42.9258	52.7544	26.1772	23.7903	27.7993	30.1806	20.2856	24.0419	32.9295	51.8768	29.2142	45.973	50.5578	41.8458	36.8124	47.6228
15	89830599	89894386	-	AP3S2	22.7822	62.9165	44.7556	46.4737	36.9594	44.5416	40.4856	58.8352	23.7674	40.3483	33.5923	23.6079	39.7445	50.4443	42.8015	67.4421	27.0526	29.3618	74.597	69.9809	37.1849	51.9215
1	113894195	113905125	-	AP4B1	17.3744	15.2521	19.5167	15.2185	16.1189	9.66834	18.6853	17.1381	14.3141	18.9289	16.6858	16.3479	8.36522	10.0749	13.4693	18.6722	14.6953	28.4596	13.7885	21.0833	14.2936	15.5566
1	113812612	113901238	+	AP4B1-AS1	7.03419e-06	0.261513	0.256817	0.352596	0.116486	0.188648	1.01002e-05	0.202706	8.42005e-06	0.425228	4.99576e-06	0.000125752	2.0913e-05	0.339617	0.271509	0.0495296	0.496082	0.000218918	7.66026e-05	0.234385	0.0955767	0.45979
15	50908672	51005901	+	AP4E1	5.13496	5.53284	4.09391	6.63688	2.30667	10.561	7.77714	10.1915	5.89404	7.40987	7.69349	10.0603	7.31956	10.2991	4.80928	12.6145	7.79046	10.9461	2.29815	8.23054	8.12292	10.564
7	100101507	100107181	+	AP4M1	16.3275	13.4524	15.8844	11.7422	16.8442	11.5232	22.7254	16.6539	17.8505	12.1655	20.9822	8.80275	16.9395	14.6533	20.3821	17.1887	18.6971	19.7028	19.9167	14.9339	12.8522	11.0752
14	31025106	31096451	+	AP4S1	3.5171	3.47159	3.47982	2.29739	4.70206	3.87239	4.54509	5.47605	2.27342	2.3225	3.29721	0.000125752	0.83654	2.10598	2.51916	4.11031	2.92143	2.1894	2.29815	3.30285	4.33223	2.89659
11	65773898	65780592	-	AP5B1	46.0739	20.504	19.3642	20.6764	30.2528	23.5863	51.8139	36.9633	56.5827	41.5837	39.3666	54.0734	36.8069	45.7545	39.8482	37.1215	42.7501	13.1353	18.3847	33.8098	20.6554	19.7649
14	57268888	57290080	+	AP5M1	36.6481	38.9468	43.1086	47.3515	41.4313	36.7876	53.5309	41.8308	30.3122	30.5242	28.5758	28.923	15.6848	28.0124	23.1303	41.5416	44.6978	30.6487	29.8751	32.682	39.1447	39.5298
20	3820524	3825308	+	AP5S1	9.14445	13.0184	13.6327	13.529	15.7918	11.2651	10.7062	19.3183	11.9565	15.4833	14.5377	15.0903	8.15608	15.3188	15.1148	26.3112	12.0752	28.4596	15.3206	12.6876	7.96819	12.779
7	4775631	4794396	+	AP5Z1	54.0929	42.5268	66.1575	64.4542	59.7959	52.6291	32.2196	41.3745	53.5515	70.449	56.3522	60.361	61.4842	74.315	60.6883	68.0067	43.237	48.1622	33.7052	69.6973	32.0275	53.1607
12	98645300	98735434	+	APAF1	8.28669	5.96678	2.77085	5.99872	3.28056	14.6094	11.8162	5.93239	10.6093	10.4986	8.7851	8.80275	7.5287	8.16428	7.32842	9.61036	17.26	15.3245	11.4905	8.46134	17.474	9.13083
9	69427533	69672360	-	APBA1	3.09505	6.72619	1.43287	1.1487	1.68565	3.34434	7.07013	2.58592	4.12583	14.9303	6.39458	17.6054	3.97349	1.5867	2.97718	4.05876	4.47952	4.37858	7.66026e-05	2.68135	2.55292	3.74853
15	28885974	29118314	+	APBA2	7.24522	6.50922	4.5033	5.48819	4.16975	3.16833	14.7463	12.6253	8.25165	4.645	7.1939	7.54523	5.4374	3.23109	15.1148	8.10462	8.76428	8.75694	3.06418	15.2003	4.33223	2.38543
19	3750773	3761676	-	APBA3	33.2717	40.2486	53.7939	54.4989	54.0292	29.9229	26.0585	31.183	30.9858	42.0261	40.1659	31.4381	29.9056	37.0998	34.3519	35.4078	30.7723	59.1081	41.3655	43.6296	32.7237	39.189
11	6395124	6419473	-	APBB1	82.8628	85.9215	110.371	128.908	106.461	79.3836	77.266	61.3012	84.0322	128.068	70.4404	79.2238	103.31	92.374	80.8414	74.1533	50.2484	98.5133	62.8142	110.942	84.2459	97.6317
10	26438337	26567804	+	APBB1IP	0.0703489	0.542445	0.0818822	1.27632e-05	0.177445	1.23214	1.01002e-05	0.456352	8.42005e-06	0.442391	0.349708	1.25764	2.0913e-05	1.00972	0.229035	0.322125	9.73807e-06	0.000218918	7.66026e-05	0.364025	0.386813	0.511177
4	40810027	41214619	-	APBB2	8.42687	11.9865	18.4179	25.3597	8.16205	21.7925	10.6826	17.9493	17.1734	32.2937	16.536	24.9369	20.4948	24.6948	11.4506	15.3072	26.0805	17.5137	14.5546	40.6825	14.2756	18.3688
5	140558268	140564605	-	APBB3	12.4505	12.8014	6.9187	10.5935	10.7349	8.0968	8.28215	14.2985	12.4617	12.3867	10.3412	10.0603	17.9852	14.915	29.5426	17.7683	17.5285	10.9461	4.59623	9.55348	3.24917	9.03052
5	112707505	112846240	+	APC	30.1063	22.4568	11.2992	13.2737	10.5574	22.8822	26.1595	11.5605	33.2592	26.764	24.729	18.8629	16.5213	21.6656	15.3439	19.263	52.0987	15.3245	13.0225	21.7706	30.0934	24.8765
18	10454628	10488702	+	APCDD1	0.562742	2.49521	0.736907	2.93555	2.66155	1.93621	0.202014	1.82536	1.01041	3.98143	0.649454	3.77268	2.30045	0.750077	8.7025	9.79256	0.486913	0.000218918	3.06418	0.896743	0.618896	2.04466
20	58459101	58514939	-	APCDD1L	49.5205	23.1078	16.9078	8.04084	86.8555	75.3357	0.505019	2.12958	33.6802	18.58	19.0339	1.25764	23.4226	14.5687	4.80928	3.56914	2.23977	4.37858	3.8302	3.24958	53.379	30.3289
20	58515379	58619893	+	APCDD1L-AS1	0.422058	0.433958	0.16376	0.255277	1.50821	1.23214	1.01002e-05	1.52112e-05	0.25261	0.442391	0.399666	1.25764	0.62741	0.432738	0.68706	0.103081	0.681675	0.000218918	7.66026e-05	0.213088	0.464174	0.851951
3	49674002	49683502	+	APEH	139.136	156.112	84.9076	71.474	132.722	116.171	120.596	102.524	163.349	153.395	135.385	124.494	164.794	179.21	128.018	123.36	146.753	100.703	111.074	127.453	125.402	118.078
14	20455131	20457773	+	APEX1	133.229	114.887	144.272	114.614	120.301	85.3684	117.365	70.8844	136.656	105.175	120.999	106.889	122.132	96.0081	87.9409	93.4692	136.723	126.973	124.096	98.0033	126.794	94.9058
X	55000323	55007874	+	APEX2	40.9388	36.2347	45.4017	40.587	38.7698	31.5071	35.4515	36.2027	40.7531	34.6162	30.1743	25.1505	32.4151	35.1379	33.2069	32.9465	40.8024	28.4596	26.811	35.844	29.6292	31.0104
1	150265399	150269210	-	APH1A	24.1976	19.9616	28.248	15.1882	37.3503	53.1572	20.4024	33.6168	49.8467	38.0447	35.47	31.4381	56.465	47.1969	39.1612	26.4656	43.5292	6.56776	45.9616	38.9237	61.9662	55.8869
15	63277550	63309127	+	APH1B	16.671	31.6782	22.3119	36.5028	26.3492	31.6831	14.3423	30.5745	23.1552	31.0773	20.6825	31.4381	30.1147	28.4453	32.7488	47.6482	12.4647	26.2704	32.9392	35.5674	25.4518	30.6697
11	43311955	43344531	+	API5	71.2558	63.1394	67.7127	59.6041	67.9577	72.1671	90.0938	55.9773	66.1817	50.4312	54.1039	61.6185	48.7272	62.4866	56.7951	64.552	93.4854	59.1081	45.9616	75.4228	64.8285	49.5826
11	34882296	34916412	-	APIP	16.2584	10.8993	14.3487	13.447	13.7031	10.2878	15.8311	12.169	13.3535	8.28731	9.32069	7.54523	10.5195	8.70382	8.93151	11.2288	12.8089	6.56776	15.7043	11.5829	12.2237	9.02113
2	68467559	68580163	+	APLF	4.50189	3.90554	5.36302	6.63688	3.28257	4.75248	3.13107	3.49859	3.87323	3.09667	3.49704	0.000125752	2.92784	2.01943	2.29015	4.43242	4.86905	4.37858	4.59623	3.23182	4.71903	4.0893
X	129645259	129654957	-	APLN	7.03419e-06	1.08487e-05	0.16376	0.127645	0.0887268	1.76017e-05	0.101012	0.760576	8.42005e-06	1.10595e-05	0.249793	2.51516	0.83654	0.144248	0.458048	0.760213	9.73807e-06	2.1894	7.66026e-05	0.514962	7.73611e-06	1.70387e-05
19	35868445	35879798	+	APLP1	1.26616	0.759418	0.655029	0.893437	1.86309	1.23214	1.01002e-05	0.912688	1.09461	2.10132	1.64861	1.25764	1.67306	0.923171	0.458048	1.99717	3.60309	2.1894	3.8302	0.26636	0.92834	0.681564
11	130069821	130144812	+	APLP2	197.24	249.302	216.076	232.672	213.9	273.529	180.591	181.774	271.799	276.817	235.649	269.109	297.175	277.93	257.869	256.271	174.507	216.729	191.506	246.532	237.188	254.559
20	24962944	24992790	-	APMAP	302.54	276.641	245.184	227.44	264.823	202.948	315.328	201.092	294.954	211.347	249.888	246.474	212.685	187.98	206.798	192.295	186.874	177.324	157.801	212.608	237.498	221.673
11	116835751	116837951	-	APOA1	303.24	144.18	290.427	149.33	323.025	104.026	278.663	86.7033	264.137	123.535	92.9711	152.16	135.934	188.186	161.454	104.238	328.368	102.892	387.61	73.5275	198.042	88.9415
11	116789370	116792421	-	APOA5	7.03419e-06	1.08487e-05	0.0409432	1.27632e-05	8.87179e-06	1.76017e-05	1.01002e-05	1.52112e-05	8.42005e-06	1.10595e-05	4.99576e-06	0.000125752	2.0913e-05	2.8849e-06	2.29012e-05	0.0386561	9.73807e-06	0.000218918	7.66026e-05	0.124302	7.73611e-06	1.70387e-05
2	21001429	21044074	-	APOB	7.03419e-06	0.108498	4.09391e-06	0.765805	8.87179e-06	1.76017e-05	0.202014	0.456352	8.42005e-06	0.331796	0.149878	1.25764	2.0913e-05	1.12511	0.229035	0.270585	0.0973905	4.37858	7.66026e-05	0.65702	7.73611e-06	0.851951
6	41053201	41064892	+	APOBEC2	0.281374	1.08487e-05	4.09391e-06	1.27632e-05	8.87179e-06	0.176035	0.101012	1.52112e-05	0.25261	0.221201	0.249793	0.000125752	0.418281	0.0577009	2.29012e-05	1.28849e-06	0.0973905	0.000218918	7.66026e-05	0.230845	0.232091	0.340791
22	38957522	38963184	+	APOBEC3A	1.63246	4.9904	0.0491281	3.31842	1.69479	2.11202	1.01002e-05	1.21359	0.0850075	1.6143	0.761085	2.51516	2.0913e-05	3.5363	0.604522	0.394226	0.389477	0.000218918	7.66052e-05	0.449326	1.26366	0.726339
22	38982399	38992780	+	APOBEC3B	14.9654	0.976392	1.25023	1.54774	6.05995	1.58417	33.9863	1.97704	19.6369	1.16356	9.87989	3.77268	8.43248	1.99125	12.5638	5.94226	28.1491	4.37858	18.7953	1.09705	18.7709	2.17027
22	39014260	39018821	+	APOBEC3C	140.191	67.0448	47.7759	40.8423	62.9897	43.6522	256.848	36.659	91.7785	42.9109	77.784	51.5584	65.0394	51.6974	61.1463	58.3172	117.636	30.6487	90.3911	37.7875	63.8229	54.0126
22	39021113	39033252	+	APOBEC3D	0.780103	1.31066	3.12906	2.29739	1.10215	2.88131	3.79662	1.07443	3.69339	4.25342	1.81495	0.000125752	3.97342	3.56863	4.20596	3.99197	3.11351	2.1894	4.77169	2.8102	3.52117	2.92336
22	39040668	39055971	+	APOBEC3F	25.5133	32.014	25.7689	34.6093	18.8596	25.1679	57.6258	30.8321	19.9015	29.5363	30.1841	34.5301	23.5645	26.8254	38.1217	39.0915	38.3797	26.2704	43.9987	19.3102	18.7628	32.1416
22	39077005	39087744	+	APOBEC3G	65.6453	62.9034	43.2147	70.1605	42.4247	38.8372	166.287	53.4284	46.5253	38.7477	50.1314	47.2089	50.4003	53.4811	63.9546	47.2308	61.5193	65.6756	113.891	41.1026	43.3975	49.2765
22	39097224	39104068	+	APOBEC3H	0.281374	0.108498	0.122821	1.02107	0.266163	0.176035	0.101012	0.152127	8.42005e-06	1.10595e-05	0.249793	0.000125752	2.0913e-05	0.288493	0.458048	0.28347	9.73807e-06	0.000218918	7.66026e-05	0.337389	0.232091	0.170404
19	44914247	44919350	+	APOC1	6.96385	14.5372	19.3638	24.7607	30.6964	28.5148	7.67615	30.8787	18.1031	13.6032	33.7215	16.3479	26.3504	55.6773	16.9469	19.9328	7.30357	19.7028	42.8975	26.6545	31.0218	23.1726
19	44926803	44931387	+	APOC1P1	0.0703489	0.325471	0.205122	0.382909	0.0887268	0.176035	0.101012	0.456352	0.0842089	1.10595e-05	0.999158	0.000125752	0.62741	0.260009	0.458048	0.167596	9.73807e-06	4.37858	7.66026e-05	0.150938	0.773618	1.70387e-05
19	44942238	44945497	+	APOC4	0.0703489	1.08487e-05	0.0409432	1.27632e-05	9.18522e-05	1.76017e-05	1.01002e-05	1.52112e-05	8.42005e-06	0.110606	0.0499626	0.000125752	2.0913e-05	2.8849e-06	0.229035	4.35486e-06	9.73807e-06	0.000218918	7.66026e-05	0.201806	0.0773688	0.170404
19	44942238	44949566	+	APOC4-APOC2	7.03419e-06	1.08487e-05	4.09391e-06	1.27632e-05	0.295105	1.76017e-05	1.01002e-05	1.52112e-05	8.42005e-06	1.10595e-05	5.03922e-06	0.000125752	2.0913e-05	0.0480145	2.29012e-05	0.180387	9.73807e-06	0.000218918	7.66026e-05	0.033553	7.73611e-06	1.70387e-05
19	44905749	44909396	+	APOE	418.801	468.564	600.241	496.353	718.595	613.786	58.5811	339.813	772.507	571.578	964.512	719.297	956.123	1158.09	511.162	460.066	345.305	683.024	949.099	1024.82	648.543	722.926
17	66212029	66229439	-	APOH	7.03419e-06	0.216984	0.450334	1.27632e-05	0.443598	0.352052	1.01002e-05	1.52112e-05	8.42005e-06	0.663581	0.0999203	0.000125752	0.418281	0.259644	0.229035	0.28347	9.73807e-06	0.000218918	7.66026e-05	0.07103	7.73611e-06	0.340791
22	36253071	36267532	+	APOL1	11.114	11.2826	13.2642	23.9949	5.67796	7.21672	15.5543	9.12674	6.98865	5.30857	8.34293	5.0302	6.90131	13.2417	4.58027	12.1634	10.3224	6.56776	6.12828	9.98842	7.34931	5.96355
22	36226209	36239955	-	APOL2	18.7813	24.3011	22.2298	19.1449	13.9287	13.9054	6.86813	14.6028	12.2933	11.5019	14.238	13.8328	32.4152	36.6383	21.5272	39.5944	7.88785	17.5137	21.4488	22.0101	27.3858	30.8401
22	36140323	36166178	-	APOL3	3.79847	4.77343	9.49786	9.0619	3.72616	2.64027	6.26212	3.65071	3.36803	4.09202	3.44708	6.28772	1.46393	3.77922	4.35126	5.11531	4.28476	4.37858	2.29815	3.55145	2.785	3.40775
22	36189128	36204834	-	APOL4	7.03419e-06	1.08487e-05	0.245638	1.27632e-05	8.87179e-06	0.352052	0.606021	0.152127	0.505211	1.10595e-05	0.249793	0.000125752	0.209151	2.8849e-06	2.29012e-05	0.244815	0.681675	0.000218918	7.66026e-05	0.0177582	0.232091	1.70387e-05
22	35648377	35668410	+	APOL6	17.4448	18.6597	19.4051	45.0541	4.70206	15.1375	15.4533	15.0591	8.16746	9.17939	11.0906	11.3178	9.41086	12.3762	5.72533	14.6631	13.4385	0.000218918	12.2565	24.6915	9.20597	20.7872
12	12725917	12791466	+	APOLD1	1.05513	0.976392	2.29259	3.31845	1.33078	2.81629	3.23207	2.89015	2.02082	1.43775	2.19814	0.000125752	1.46393	2.62526	2.51916	4.40666	3.21357	8.75694	0.766102	1.38507	2.63028	1.70388
6	31652410	31658211	+	APOM	0.773767	1.41034	1.31005	1.40397	2.04052	1.40815	1.61604	2.58592	1.51562	1.32715	1.05871	5.0302	1.04567	1.8607	3.66422	2.21362	1.85024	2.1894	3.06418	1.52181	0.946689	2.21505
X	23833348	23907941	-	APOO	26.7299	46.5384	33.159	47.6068	52.4323	31.5071	23.1294	56.2815	24.922	48.2194	31.873	72.9362	31.7878	51.8702	54.7339	63.8662	22.1041	80.9999	63.5802	84.6646	37.6743	48.901
X	85003892	85093318	+	APOOL	5.76804	5.53284	5.60866	4.3395	4.52462	3.69638	8.48416	6.84506	3.28383	3.20726	5.14418	5.0302	4.18262	3.92347	3.66422	6.00438	5.64809	6.56776	5.36226	5.21176	4.79639	6.47472
16	59754141	59755192	-	APOOP5	7.03419e-06	0.436407	0.574759	0.638173	0.266163	0.352052	0.101012	0.304239	0.338135	0.221201	0.499581	0.000125752	0.209151	0.866069	1.3741	0.814473	0.293475	0.000218918	0.766102	1.19148	0.232671	0.511177
14	103562957	103592174	+	APOPT1	18.7109	23.6501	25.8325	21.0593	29.7205	12.8493	20.2004	20.0788	15.1561	15.9257	18.3844	22.6355	15.6848	16.1266	13.5118	18.4124	15.9705	26.2704	25.2789	20.2519	25.6066	19.9353
21	25880550	26171129	-	APP	212.224	325.68	147.749	109.764	89.1616	329.151	107.062	225.584	237.869	301.04	178.999	189.885	251.375	341.167	138.095	25.409	44.3083	229.864	55.9199	21.4156	266.356	362.246
17	60443149	60526241	-	APPBP2	34.186	43.0692	36.1491	47.3515	38.5037	46.4685	45.6528	39.3971	39.7426	32.7362	38.1674	40.2407	26.7687	32.5705	29.0846	46.4877	43.3344	43.7838	29.8751	47.2759	43.0131	39.7001
3	57227737	57273471	+	APPL1	24.4086	24.0841	15.5978	17.2303	20.3164	23.7623	27.0685	29.5098	20.5418	18.9117	18.2845	27.6655	15.2665	17.1066	22.9013	31.5423	29.0025	35.0271	19.9167	22.2854	24.4391	20.6168
12	105173297	105236231	-	APPL2	102.911	221.417	90.1895	197.701	171.667	238.151	58.1773	276.385	172.948	216.211	186.888	417.496	408.637	336.192	430.777	491.896	155.615	444.405	225.212	335.071	131.823	251.66
16	88809469	88811935	-	APRT	148.702	147.216	183.567	171.154	162.443	100.506	99.5876	115.301	113.502	120.881	135.585	125.752	127.36	196.285	117.712	146.92	126.79	155.432	153.971	200.094	142.266	126.768
7	77657660	77697346	-	APTR	4.9953	6.02734	5.36086	4.78315	10.5717	6.962	5.10021	5.33972	5.89683	9.23275	7.27287	10.3509	14.3944	7.68748	6.33663	5.86926	7.64038	0.798365	8.41663	8.69557	8.71112	7.53228
9	32972606	33001642	-	APTX	38.055	48.0597	54.2035	54.3713	45.9559	35.7315	48.4809	41.3745	29.1333	35.6116	34.2709	49.0433	25.3047	35.7151	24.9624	38.9773	35.3492	30.6487	48.2597	39.0301	37.3654	38.8482
7	30911694	30925518	+	AQP1	0.562742	0.325471	0.368456	0.127645	0.443598	0.176035	2.52505	0.152127	8.42005e-06	0.110606	0.249793	0.000125752	1.2548	0.201946	2.29012e-05	0.064426	0.584294	0.000218918	7.66026e-05	0.221967	1.93403	0.170404
1	154321116	154325326	+	AQP10	1.26616	1.08487e-05	0.736907	0.765805	0.79847	0.176035	4.64609	1.0648	0.25261	0.110606	1.04912	0.000125752	1.04567	0.201946	5.95435	2.6543	3.50572	0.000218918	1.53213	0.159816	0.386813	1.70387e-05
11	77589635	77610357	+	AQP11	57.399	50.2294	61.5314	57.5621	52.521	46.4685	45.9558	55.3688	50.2677	41.6943	56.8018	31.4381	66.5033	49.9376	49.9247	72.3232	53.0725	54.7297	75.0706	62.3458	67.3041	64.2358
12	49950741	49958882	+	AQP2	203.062	437.504	282.22	259.845	549.065	573.632	6.66613	224.207	76.1062	339.485	143.314	285.457	186.934	295.17	362.527	404.713	15.183	155.432	470.046	331.711	118.041	290.675
9	33441154	33447634	-	AQP3	66.4731	23.3247	67.836	34.7159	27.1477	19.5379	18.1803	15.2112	33.3434	23.8885	42.7637	8.80275	50.6094	30.2915	13.2827	9.86987	6.6219	24.0812	11.4905	20.6872	51.9093	22.6615
12	49961496	49965683	+	AQP5	12.9429	13.3439	0.245638	0.255277	8.69436	5.63256	1.01002e-05	1.52112e-05	0.0842089	0.221201	4.99576e-06	0.000125752	0.209151	0.144248	12.3667	9.71525	9.73807e-06	0.000218918	5.36226	1.86451	0.232091	0.681564
9	33384950	33402683	-	AQP7	7.03419e-06	0.650932	0.286578	1.27632e-05	8.87179e-06	0.176035	0.202014	1.52112e-05	1.68402	0.442391	0.649454	0.000125752	2.0913e-05	0.37504	0.229035	0.167506	0.0973905	2.1894	7.66026e-05	0.106545	0.696257	0.340791
16	25216964	25228933	+	AQP8	0.0703489	0.108498	0.122821	1.27632e-05	0.709752	0.352052	1.01002e-05	0.304239	0.0842089	0.221201	0.349708	0.000125752	1.2548	0.201946	0.458048	0.631363	0.292152	0.000218918	7.66026e-05	0.301874	0.232091	0.340791
15	58138169	58185912	+	AQP9	3.5171	8.35349	1.22818	5.23293	11.001	17.9538	1.01002e-05	3.95493	0.25261	3.09667	3.64691	12.5753	0.418281	12.8667	2.29015	2.49968	0.292152	4.37858	2.29815	0.603748	4.64167	3.91891
15	34856351	34969795	-	AQR	26.7299	23.7586	19.3642	26.2922	14.3723	30.627	35.4516	34.5295	32.4172	27.6487	32.5724	44.0133	23.0043	26.743	40.3062	45.909	45.8663	59.1081	14.5546	33.4813	35.1219	35.9516
X	67544623	67730620	+	AR	19.0626	6.94316	4.66706	12.3803	7.80718	5.45655	27.0685	6.0845	13.7247	3.76024	13.9382	16.3479	12.9661	10.5876	9.38953	7.4733	24.9295	2.1894	6.12828	8.0086	6.34361	6.13394
X	47561100	47571922	+	ARAF	92.4297	151.339	123.76	133.119	148.778	131.308	101.204	140.552	96.4932	155.827	130.389	173.538	141.79	178.081	159.164	166.034	94.1677	188.27	114.138	172.209	85.5618	136.14
11	72685069	72752390	-	ARAP1	142.584	130.075	97.107	110.912	91.7344	173.377	176.451	148.462	200.474	146.315	186.391	226.354	223.559	175.198	227.639	203.452	245.693	188.27	36.7693	110.767	93.9937	156.756
11	72700474	72705608	+	ARAP1-AS2	7.03419e-06	1.08487e-05	4.09391e-06	1.27632e-05	8.87179e-06	1.76017e-05	1.01002e-05	1.52112e-05	0.258836	0.112878	4.99576e-06	0.000125752	2.0913e-05	0.46402	2.29012e-05	0.117464	0.098584	0.000218918	7.66026e-05	0.0181907	7.73611e-06	0.340791
4	36005404	36244508	-	ARAP2	9.21479	7.70257	3.84828	5.4882	4.4359	8.80087	2.02005	2.2817	11.8723	9.40059	3.69687	10.0603	5.4374	6.23138	8.24447	5.33437	3.99262	0.000218918	7.66033	8.96746	6.11153	7.66743
5	141653401	141682234	-	ARAP3	0.281374	0.759418	0.573151	0.893437	1.59693	1.93621	1.01002e-05	2.2817	0.0842089	2.32251	0.849285	1.25764	0.62741	0.980869	1.60311	1.6235	0.292152	0.000218918	0.766102	1.58928	0.0773688	1.02234
8	142611044	142614473	-	ARC	75.1251	1.51883	8.35157	2.55265	12.8641	6.68867	5.95911	2.43381	2.86283	2.10132	50.1075	22.6355	11.0839	11.1069	103.743	12.4469	7.98523	0.000218918	8.42636	6.81879	5.1832	2.21505
11	118572387	118603033	+	ARCN1	187.108	240.728	254.766	296.105	217.091	271.065	238.77	338.901	182.547	236.677	211.472	243.959	153.083	231.332	164.43	261.1	182.683	267.08	140.182	284.824	223.88	240.583
4	74445098	74455010	+	AREG	104.317	240.19	431.047	367.58	660.682	466.797	4.24208	307.723	101.798	425.459	149.823	388.573	224.396	927.294	305.274	407.821	17.9181	295.54	937.615	828.679	183.733	479.809
14	74661252	74713105	-	AREL1	35.593	34.9328	28.1251	50.9252	23.1554	54.3893	40.1987	58.8674	67.1078	88.2548	43.4132	60.361	52.7007	60.8137	38.0161	57.0803	42.7501	50.3514	16.8526	60.2149	38.2164	61.5096
1	228082660	228099213	+	ARF1	980.765	1021.42	1035.25	1156.68	1183.87	831.875	860.597	972.723	873.633	1085.7	859.592	1203.45	877.711	1022.59	894.325	1070.09	606.365	1109.91	1075.49	1238.04	829.458	957.681
12	48936209	48957470	-	ARF3	128.866	155.787	97.6806	116.018	139.642	139.758	136.453	180.101	171.095	178.721	162.612	228.868	179.852	183.624	138.095	173.65	98.9388	159.81	101.115	146.728	134.763	165.957
3	57571363	57597489	-	ARF4	558.303	384.911	446.604	451.69	511.636	334.608	566.216	444.928	352.547	231.143	353.85	314.38	234.435	251.967	235.196	347.249	346.188	341.512	455.785	324.408	445.368	331.062
3	57597789	57600916	+	ARF4-AS1	0.0703489	0.325471	0.0818822	1.27632e-05	8.87179e-06	1.76017e-05	0.303015	1.52112e-05	0.33681	1.10595e-05	0.0499626	0.000125752	2.0913e-05	0.173097	0.916073	0.20616	0.0973905	0.000218918	7.66026e-05	0.0177582	0.15473	0.170404
7	127588352	127591706	+	ARF5	171.282	182.583	172.517	154.818	196.244	142.926	130.191	122.754	183.389	190.002	142.03	128.267	186.544	148.284	165.118	123.708	121.336	164.189	250.49	144.633	160.988	150.622
14	49893018	49897055	+	ARF6	143.075	186.814	166.949	157.626	250.007	193.091	134.534	232.427	142.804	191.44	207.174	293.002	141.581	172.373	226.722	305.399	181.615	278.026	199.167	156.078	154.722	233.6
20	63272785	63289791	+	ARFGAP1	93.6956	54.4603	56.5774	51.9464	77.1849	73.9272	61.0052	64.3434	92.8737	85.8218	66.0943	70.4212	74.2409	78.7012	52.6729	46.2189	61.5447	59.1081	22.2148	59.9406	54.7716	59.1243
11	47164298	47177126	-	ARFGAP2	98.9012	131.268	86.7909	96.745	96.9677	83.0802	97.3649	99.6336	94.472	114.024	92.6721	133.297	83.2339	126.56	91.834	109.823	82.1898	148.864	58.9841	126.269	75.0396	87.0679
22	42796526	42857403	-	ARFGAP3	84.9028	169.673	94.4874	104.02	146.296	119.692	85.8515	158.501	96.2412	140.124	86.1762	152.16	180.271	148.543	79.0091	116.205	65.1481	146.675	105.712	177.778	101.962	115.523
8	67197649	67343678	-	ARFGEF1	18.922	16.9239	9.41599	15.3159	10.2026	29.3949	19.2913	18.8619	27.5336	22.672	20.1829	30.1806	20.7039	27.9547	14.6568	34.944	33.0121	28.4596	9.95841	22.6494	25.916	25.8988
20	48921738	49036694	+	ARFGEF2	11.114	11.8251	6.1818	10.0829	6.65385	24.9944	14.1403	18.2535	24.2498	24.5521	20.2828	21.3779	25.3047	25.214	17.405	34.0807	20.45	24.0812	5.36226	19.0713	19.4176	21.4688
6	138161916	138344664	+	ARFGEF3	0.4924	1.08487e-05	0.0409432	0.765805	0.79847	0.352052	0.808024	6.23661	1.51562	0.331796	0.249793	1.25764	0.62741	1.90404	0.916073	0.914832	9.73807e-06	4.37858	7.66026e-05	2.7435	0.464174	0.681564
4	152779937	152911912	+	ARFIP1	16.6007	19.6361	18.9958	21.3146	26.9703	27.4587	14.8473	23.8816	21.9763	19.6859	20.4327	28.923	15.8939	20.1077	17.405	23.5535	14.8019	24.0812	19.9167	18.6985	23.5951	23.8542
11	6474683	6481480	-	ARFIP2	78.2901	70.2994	82.9414	75.8134	77.717	51.2209	125.849	81.532	77.3807	84.7155	80.532	60.361	77.7965	73.1601	60.6884	52.9052	63.2002	85.3782	61.2822	64.3138	74.266	52.9903
20	63698642	63708014	-	ARFRP1	44.1746	44.2627	58.0927	62.795	63.6107	38.8998	36.2596	41.5266	45.2157	52.3114	36.4691	42.7557	51.446	59.6598	42.5963	54.4257	19.0866	56.9189	55.92	67.9206	41.3108	49.753
14	67619862	67651720	+	ARG2	32.7534	34.8131	26.0895	21.7024	33.3033	24.4951	65.0077	29.5059	33.2433	33.5729	28.4995	32.7841	24.262	25.427	15.8652	25.58	33.2764	69.5001	22.9926	18.2587	28.0676	29.9298
17	32150368	32151572	-	ARGFXP2	7.03419e-06	0.325471	0.0409432	0.127645	8.87179e-06	0.352052	0.101012	1.52112e-05	8.42005e-06	1.10595e-05	0.0499626	0.000125752	2.0913e-05	2.8849e-06	2.29012e-05	0.193275	9.73807e-06	0.000218918	7.66026e-05	0.00887952	7.73611e-06	0.340791
13	106543314	106568167	-	ARGLU1	64.0814	56.3047	62.7596	54.2437	72.5713	54.7413	45.2488	38.9407	73.4228	65.0298	65.1448	88.0264	76.3324	72.9303	76.0322	71.3697	76.736	113.838	103.414	101.145	50.9036	57.9315
11	46677075	46700666	-	ARHGAP1	310.419	206.884	167.564	130.951	149.933	159.824	187.358	164.129	269.105	158.814	290.454	181.083	186.126	122.291	291.304	177.915	267.505	181.702	72.0065	95.4098	171.045	143.636
4	147732302	148072777	+	ARHGAP10	41.9238	22.9992	24.6044	22.5909	27.3251	31.155	15.2513	24.0337	31.6594	21.6766	26.6274	20.1204	35.7612	27.0027	38.0161	21.1957	20.1578	13.1353	26.811	19.6662	31.1765	24.8765
15	32615144	32639938	+	ARHGAP11A	7.82602	2.21976	3.47805	3.40207	8.49323	4.91046	31.2789	5.51887	16.268	3.65121	8.93098	5.0302	9.63772	4.07312	17.1972	13.6618	37.8926	2.1894	14.3173	3.39623	23.4941	5.10556
15	30626148	30649183	+	ARHGAP11B	1.31844	0.709406	0.042715	0.171653	0.810158	0.194067	3.26371	0.869867	3.18238	0.44083	1.41026	0.000125752	0.818815	0.737166	2.72695	1.09149	4.89389	0.000218918	3.30142	0.76785	1.33878	1.53955
10	31805398	31928877	-	ARHGAP12	29.3326	21.0465	14.8609	19.1448	18.6308	24.8184	21.1094	12.169	26.1021	22.3402	11.2904	31.4381	23.4226	23.4543	10.0766	16.9565	17.5285	15.3245	10.7244	52.2789	20.8101	19.4241
2	143129330	143768353	+	ARHGAP15	0.140691	0.108498	0.16376	0.510541	0.532316	0.880103	1.01002e-05	0.304239	8.42005e-06	1.10595e-05	0.0499626	2.51516	2.0913e-05	0.721228	2.29012e-05	0.2577	9.73807e-06	2.1894	7.66026e-05	0.106545	0.0773688	0.340791
16	24919384	25015379	-	ARHGAP17	125.841	195.057	109.677	134.269	169.454	210.515	71.5093	175.234	176.82	239.767	132.587	184.855	218.958	193.931	156.644	153.878	82.9688	186.081	91.1572	237.127	172.514	201.058
6	129577095	129710226	-	ARHGAP18	46.496	60.8611	26.897	31.2699	45.4236	32.0351	35.1486	75.2955	69.1286	86.9276	53.105	118.207	64.412	95.4037	69.1618	76.7041	31.5514	83.1891	64.3462	139.981	51.4451	62.7024
10	97222173	97292674	-	ARHGAP19	3.20615	4.58481	2.25151	4.08424	3.48888	8.09681	12.972	9.42443	9.76727	6.35136	7.34377	16.3479	6.90131	7.47172	7.93218	11.2357	15.1899	2.1894	3.54968	8.42577	8.81917	11.0752
10	97153042	97292674	-	ARHGAP19-SLIT1	1.08471	0.405608	0.000142149	1.27632e-05	0.237295	1.76017e-05	0.461312	0.00654148	8.43074e-06	1.05852	4.99705e-06	0.000125752	2.0913e-05	0.0001717	0.312313	2.55938e-05	0.29367	0.000218918	0.280603	2.21553e-05	7.81803e-06	1.70781e-05
11	110577035	110713190	-	ARHGAP20	36.5777	33.0885	32.3418	23.9948	28.6559	57.7335	22.0184	88.2247	62.2245	53.5282	96.6186	133.297	49.7728	41.976	75.116	69.1401	59.792	148.865	13.0225	20.4743	52.9152	51.1162
10	24583609	24723669	-	ARHGAP21	18.0779	16.9239	12.118	13.4014	14.1949	30.803	14.6453	19.7746	33.5118	32.0725	16.4361	21.3779	33.6699	39.0904	14.4278	23.2831	37.9785	28.4596	13.7885	26.4051	32.1048	33.907
10	48446025	48656266	-	ARHGAP22	4.00949	0.976392	7.08247	2.29739	3.46001	1.93621	75.9535	0.912688	3.28383	0.995366	3.09738	0.000125752	2.50958	0.836624	0.458048	0.760213	7.88785	4.37858	7.66026e-05	1.13647	2.47556	1.87427
17	38428476	38512393	+	ARHGAP23	19.2737	14.6457	8.14688	11.3593	9.58154	20.242	24.4424	19.4704	30.228	40.3672	27.5766	25.1505	36.8069	35.0515	19.4661	24.2881	10.8093	8.75694	5.36226	16.603	15.6269	13.631
4	85475131	86002671	+	ARHGAP24	5.6977	13.5608	2.90668	10.2106	10.2913	17.0737	0.606021	21.1436	8.50425	9.0688	11.8899	30.1806	17.3578	15.7228	15.8019	22.3299	4.96643	15.3245	6.89431	9.71322	7.42666	17.2091
2	68734781	68826826	+	ARHGAP25	1.68821	2.82067	0.695968	2.42502	4.08103	4.92849	0.404017	1.0648	1.34722	2.21191	2.29806	6.28772	0.418281	7.2988	2.29015	4.79319	1.5581	13.1353	3.8302	0.870107	1.62459	2.89659
5	142770384	143229012	+	ARHGAP26	8.37069	7.81106	4.01203	5.61583	4.52462	10.561	3.73708	9.12675	6.98865	3.64964	3.09738	11.3178	12.3387	11.1357	8.47348	8.11749	6.81666	4.37858	6.89431	3.365	5.33792	6.47471
17	45393902	45432917	-	ARHGAP27	0.984793	2.27823	1.51475	4.21187	1.86309	3.52036	0.404017	1.21691	1.68402	1.99072	2.69772	1.25764	1.2548	2.79836	3.89323	0.863292	0.584294	4.37858	1.53213	1.02992	2.08876	1.70388
17	64778139	64781505	-	ARHGAP27P1	0.140691	1.08487e-05	0.245638	0.382909	1.24206	0.352052	0.303015	0.497699	1.05382	1.65894	0.74937	1.25764	0.209151	0.461587	0.496073	0.448713	0.584294	0.000218918	7.66026e-05	0.188892	7.73611e-06	0.170404
17	64749662	64782000	-	ARHGAP27P1-BPTFP1-KPNA2P3	1.00038	0.650932	1.79957	1.65923	2.2539	1.40815	2.32305	1.32768	3.02244	2.81676	2.46813	2.51516	3.13697	1.94222	2.48113	2.80493	2.33715	0.000218918	9.95841	1.8657	3.13935	3.32234
18	6834433	6915714	+	ARHGAP28	1.12548	1.41034	0.941603	2.68029	2.04052	4.9285	0.707023	1.67325	6.31505	0.884771	2.44793	0.000125752	4.39175	1.18281	3.43521	3.10527	3.79786	0.000218918	0.766102	1.34067	3.86806	2.55582
1	94168907	94247761	-	ARHGAP29	2.95436	1.08488	0.695968	0.638173	0.621034	1.76019	11.7162	1.52114	2.44182	0.774176	1.19899	0.000125752	1.67306	1.44245	0.458048	0.515399	4.96643	0.000218918	0.766102	1.98881	3.24917	0.851951
1	161046942	161069971	-	ARHGAP30	0.0703489	2.60369	0.409395	0.765805	2.48411	4.22443	1.01002e-05	0.760576	0.673612	0.774176	3.04742	2.51516	0.62741	5.79865	1.83212	1.2885	0.194771	0.000218918	1.53213	0.772442	1.31515	1.5335
3	119294373	119419477	+	ARHGAP31	30.8801	52.9416	27.0198	59.2213	20.6713	79.2077	18.0793	58.5632	37.4692	93.4527	50.657	99.3441	70.0585	63.0351	62.5204	62.2987	28.4352	76.6215	13.7885	42.4843	38.3711	75.9925
3	119314293	119322761	-	ARHGAP31-AS1	0.0703489	0.108498	0.0409432	0.255277	0.0887268	1.76017e-05	1.01002e-05	0.304239	0.0842089	0.110606	0.0999203	0.000125752	0.418281	2.8849e-06	1.60311	0.631363	0.486913	2.1894	0.766102	0.106545	7.73611e-06	0.170404
11	128965060	129192199	-	ARHGAP32	5.34599	8.46198	10.4804	13.529	4.87949	33.2672	3.73707	17.9492	23.913	38.2657	11.6401	12.5753	28.2326	33.3206	10.9926	14.9722	7.20618	17.5137	7.66033	30.8714	15.3175	25.8988
19	35775515	35788823	+	ARHGAP33	0.4924	0.759418	0.573151	1.91449	1.24206	0.880103	0.707023	1.67325	1.59982	3.53905	0.799327	5.0302	2.92784	2.65411	2.29012e-05	1.17253	1.26596	4.37858	0.766102	1.10983	0.309452	0.851951
19	46918676	47005077	+	ARHGAP35	11.6768	8.89593	8.26969	7.40267	7.00872	16.3696	19.6954	15.5155	17.6821	26.4322	15.0872	8.80275	20.7039	19.675	8.24447	15.1656	15.6783	21.892	6.89431	15.3156	19.9592	24.3653
8	144529179	144685813	-	ARHGAP39	6.89351	4.01402	3.27513	3.19082	5.23437	7.0407	7.47414	3.19437	9.17787	4.31321	6.19475	5.0302	10.4565	7.67383	6.18336	3.19546	3.11619	4.37858	4.59623	4.93651	6.49833	3.74853
X	153907376	153926261	-	ARHGAP4	13.2243	13.0184	13.6327	17.8685	15.5256	11.6171	17.3723	9.73519	19.0293	16.0363	15.287	13.8328	5.64653	15.29	16.0309	18.5803	10.0302	19.7028	9.19238	14.9248	10.9079	13.9717
11	100687240	100993946	+	ARHGAP42	31.2023	36.2346	60.4133	81.037	36.4631	92.2237	19.2913	58.2554	25.2355	31.8514	30.1197	32.6956	36.5977	57.2583	22.4432	80.2362	32.0929	45.973	29.7222	38.277	39.3726	56.7251
17	12789512	12991645	+	ARHGAP44	4.57222	2.27823	2.04696	2.29739	3.72616	1.40815	9.89818	2.12958	5.55724	5.19797	3.99662	3.77268	3.76436	2.27907	7.09941	2.93777	5.16119	0.000218918	0.766102	1.17198	3.86806	2.72621
19	1065923	1087832	+	ARHGAP45	4.46056	6.21335	5.83792	7.45107	7.33202	11.6266	1.52004	17.0468	5.31138	11.5995	10.5248	12.9273	10.2882	15.8005	15.8956	9.36399	4.02435	13.5041	1.54491	16.5708	6.44983	12.3298
14	32077289	32159729	+	ARHGAP5	16.5303	23.7586	12.5273	16.4645	9.31539	16.3696	13.4332	12.169	13.7247	16.0363	15.1871	16.3479	16.3121	18.6942	12.5957	32.2121	16.0678	30.6487	14.5546	21.7612	17.0968	18.2314
14	32075419	32076700	-	ARHGAP5-AS1	0.281374	1.19337	1.02348	1.27633	1.06462	0.352052	0.303015	0.760576	0.842013	0.995366	0.449624	1.25764	2.0913e-05	1.00972	1.3741	0.760213	0.0973905	0.000218918	0.766102	0.550476	0.15473	1.19272
X	11137543	11665702	-	ARHGAP6	34.8896	103.172	34.1021	71.9845	79.4912	76.5675	6.06012	74.8392	54.309	157.043	33.2218	99.344	79.2602	123.706	57.024	82.0367	7.69309	76.6215	46.7276	94.986	26.6895	60.6577
22	44752558	44862785	+	ARHGAP8	0.590299	0.325467	0.982025	0.765481	1.04488	1.05569	0.404016	1.52112e-05	1.17806	0.365275	0.899242	0.000125752	2.0913e-05	0.0573439	2.29012e-05	0.0672372	9.73807e-06	0.000218918	1.53213	0.0115681	7.73611e-06	0.170404
12	57472255	57488815	-	ARHGAP9	0.211033	1.95277	1.10536	3.31845	2.48411	2.64027	0.202014	4.25915	0.33681	3.20727	1.09907	15.0903	4.81001	17.396	1.3741	4.99935	0.486913	15.3245	0.766102	54.6207	0.618896	3.23737
17	81867719	81871407	-	ARHGDIA	157.496	212.091	138.249	155.711	324.975	161.408	117.667	162.456	174.631	222.74	152.52	191.143	164.376	231.139	148.629	207.151	105.853	175.135	108.01	177.596	104.824	159.652
12	14942015	14961771	-	ARHGDIB	9.28513	15.2966	5.60866	3.82898	13.3964	15.3135	0.404017	6.38873	3.36803	2.65429	9.24216	13.8328	3.97349	12.6936	7.55743	6.55845	3.11619	2.1894	9.95841	2.13088	9.36069	6.6451
16	280606	283004	+	ARHGDIG	3.93915	4.231	1.92414	0.382909	7.27488	2.99231	1.91904	3.80282	1.17882	1.43775	3.09738	3.77268	0.83654	1.38476	4.80928	0.734443	2.045	2.1894	3.8302	1.29628	4.56431	2.89659
19	41883200	41907453	+	ARHGEF1	81.7379	69.2149	89.7378	76.196	79.4026	62.1339	56.0561	43.9603	75.9491	92.3466	76.8348	47.7858	72.5679	72.7301	77.8643	78.4583	74.9831	76.6215	29.8751	67.3127	57.7888	58.7835
8	1823976	1958642	+	ARHGEF10	5.41633	4.9904	7.40997	5.1053	6.65385	10.561	5.85811	5.93239	11.2829	11.7231	8.19306	13.8328	12.9661	12.3762	4.35126	10.411	6.03761	4.37858	5.36226	9.54449	4.95111	9.88245
1	17539835	17697876	+	ARHGEF10L	11.1844	8.89593	5.11739	10.5935	5.94411	10.561	4.8481	3.80282	11.5355	7.18869	3.59695	2.51516	5.01914	3.98116	6.64139	3.41452	6.6219	4.37858	4.59623	9.50009	7.42667	5.62278
1	156934840	157045371	-	ARHGEF11	10.3403	11.8251	10.3166	14.0395	8.78308	30.803	15.9583	18.5577	33.2592	35.0586	25.2286	31.4381	25.0956	39.0044	34.1229	31.2973	31.9409	19.7028	7.66033	21.7704	15.1628	26.0692
11	120336909	120489937	+	ARHGEF12	12.5912	11.2826	9.45693	11.9974	8.07334	18.4818	12.9282	15.5154	17.1769	32.0725	16.1363	13.8328	35.343	25.791	21.0692	20.2936	14.4124	15.3245	16.0866	15.8218	15.2401	16.5275
1	3454583	3481114	+	ARHGEF16	29.7546	7.4856	21.1655	11.2316	9.49283	3.52036	41.6127	6.54084	24.4182	4.645	29.525	6.28772	24.6773	5.22167	10.9926	1.35292	48.1061	4.37858	8.42636	3.17855	19.4176	8.51936
11	73308618	73369381	+	ARHGEF17	22.7799	13.4524	11.9404	21.1869	11.1544	31.3311	16.1403	30.1182	29.743	52.2894	18.9382	21.3779	41.8078	36.5378	18.0504	21.0787	30.4463	19.7028	3.8302	22.0862	20.2686	24.8765
19	7395113	7472486	+	ARHGEF18	38.0549	31.5695	28.4936	31.2698	33.7129	51.5731	71.4078	40.0055	61.4664	69.8958	59.8996	56.5884	52.9098	58.0152	49.6958	50.998	60.7654	19.7028	6.89431	47.686	33.2652	40.7224
1	16197854	16212672	-	ARHGEF19	16.1786	18.7682	18.2588	12.2527	21.4697	9.68096	10.1002	14.6028	11.3671	23.225	16.9856	18.8629	13.1752	8.25082	39.3902	18.0131	13.2438	6.56776	13.7885	6.13514	13.3835	19.5945
1	155946839	155979561	-	ARHGEF2	25.2528	31.5696	13.6327	23.6119	13.9287	24.8184	8.88816	20.2309	25.5128	36.3858	20.3328	10.0603	25.5139	33.8689	16.2599	15.6294	14.4124	6.56776	12.2565	16.2567	17.5609	22.6615
12	57610180	57617246	+	ARHGEF25	0.984793	0.976392	0.16376	0.127645	0.709752	0.704086	0.202014	0.304239	0.168409	0.663581	0.349708	0.000125752	0.418281	0.144248	0.68706	0.0901959	0.389533	0.000218918	7.66026e-05	0.0355154	0.309452	1.70387e-05
3	154121003	154257828	+	ARHGEF26	2.673	5.31586	2.78386	1.91449	1.68565	2.11222	2.62606	4.56338	2.35762	5.30857	4.09653	8.80275	3.76436	6.43333	2.06113	13.2586	6.6219	17.5137	7.66026e-05	4.27949	2.08876	6.30433
5	73626158	73941994	+	ARHGEF28	24.268	32.329	13.9193	23.4843	18.0985	37.6676	36.2597	30.4224	41.3424	58.0626	49.2581	62.876	64.2028	53.9188	66.6426	65.8946	62.5186	43.7838	21.4488	60.1696	37.1332	37.8259
3	56727418	57079309	-	ARHGEF3	22.3688	62.4884	94.1614	113.465	48.9725	64.5982	15.2513	88.3777	27.0284	49.5467	32.9221	30.1806	65.0395	83.7216	43.9704	50.2249	12.8543	24.0812	36.0033	36.891	45.2562	57.7613
2	38919363	38975450	+	ARHGEF33	7.03419e-06	0.116845	0.573074	0.145308	0.559614	0.745686	0.312825	0.555665	0.188246	0.243629	0.253673	0.000125752	0.209151	0.0980397	0.805574	0.595686	0.627463	2.1894	7.66026e-05	0.526554	0.583199	0.730133
7	144258996	144286004	-	ARHGEF34P	3.1774	4.36077	0.926898	0.525706	2.16231	11.1078	0.21695	6.9708	3.8261	11.2606	3.55641	3.29227	3.9438	9.14998	18.6929	24.3159	1.25596	16.6611	7.18382	25.0226	6.55115	19.4086
7	144186083	144195699	-	ARHGEF35	8.07415	30.41	8.06427	7.84395	18.4637	8.97282	1.02056e-05	15.2449	6.41007	12.0033	9.84958	16.6102	7.80946	19.2197	11.254	13.0223	3.43705	10.2554	15.9742	15.7083	4.13978	9.39863
5	149581572	149634965	+	ARHGEF37	0.281374	1.19337	0.573151	1.5316	2.39539	4.04841	0.303015	4.71549	8.42005e-06	2.21191	1.69856	1.25764	1.46393	3.49073	1.14509	3.54336	0.681675	4.37858	0.766102	1.61591	0.773618	2.72621
4	105552620	105680914	+	ARHGEF38	0.140691	1.08487e-05	0.0818822	0.382909	8.87179e-06	1.76017e-05	0.303015	0.152127	8.42005e-06	1.10595e-05	0.149878	0.000125752	0.418281	0.0577009	0.916073	0.270585	0.584294	0.000218918	7.66026e-05	0.13318	0.386813	0.511177
9	35659344	35665282	-	ARHGEF39	4.8942	0.87461	3.47786	1.82749	3.98485	1.3979	7.97054	1.87836	5.35863	2.37531	3.71183	0.000125752	1.69792	2.28563	2.01032	2.15964	8.44901	2.39629	3.52687	2.28343	4.69951	2.48347
2	130916651	131047254	+	ARHGEF4	12.0285	28.532	20.2648	20.8041	20.6713	23.4103	9.59519	27.076	29.1334	168.325	31.9231	121.979	31.9969	46.0149	19.6951	18.9025	7.98523	52.5405	3.06418	93.7958	10.5985	46.8563
14	21070260	21090248	+	ARHGEF40	109.822	120.483	50.9413	64.9382	72.5402	84.3121	73.7437	75.0858	127.9	169.465	100.077	77.9662	116.276	79.5866	108.257	51.4506	79.3782	52.5405	36.7693	54.3585	74.8657	91.9171
7	144355396	144380633	+	ARHGEF5	8.01509	18.9302	7.14457	9.31271	8.99563	22.3221	1.19709	25.2433	14.8556	35.8741	12.0678	16.566	19.9871	27.921	37.9971	49.7529	4.75294	36.5704	19.0501	40.6551	22.5335	40.0856
X	136665551	136781345	-	ARHGEF6	113.954	35.909	30.1313	31.1422	26.5267	65.3022	165.141	60.2364	190.968	41.5836	74.6874	47.7858	47.0542	41.1388	46.7185	70.3912	293.118	50.3514	26.045	30.986	76.3555	56.3979
13	111114619	111305735	+	ARHGEF7	41.4312	32.3291	17.0716	22.8462	22.2682	42.9482	35.7547	49.1322	55.5722	41.9154	46.0111	55.3309	59.1837	46.822	42.3673	44.5309	35.4466	70.054	9.95841	39.1368	37.4427	37.9962
X	63634967	63785547	-	ARHGEF9	11.114	16.3815	15.2703	13.0185	10.9123	12.6732	19.8974	10.6479	12.1249	18.1376	17.3853	20.1204	11.0839	15.4342	13.9698	11.8671	12.7569	13.1353	9.95841	6.71226	11.14	16.6979
1	26696033	26782111	+	ARID1A	17.0227	12.9099	11.1764	10.8488	11.1785	14.6094	22.7254	20.2309	23.5761	32.7361	25.878	25.1505	24.6773	27.8683	22.6723	25.0487	19.7683	39.4055	9.19239	18.1923	18.1798	31.3512
6	156777855	157210780	+	ARID1B	22.9315	17.9003	14.4106	17.1027	14.9046	40.66	31.8156	24.338	46.3945	40.1459	38.018	42.7557	67.7581	39.7829	60.2303	44.3236	43.4318	21.892	9.19238	25.0649	35.7408	36.4628
12	45729709	45908041	+	ARID2	9.5665	9.1129	7.69656	9.95531	7.00872	15.1375	19.5943	15.8197	17.5137	13.7138	11.4903	15.0903	18.6126	13.8475	14.4278	14.8304	22.7871	13.1353	2.29815	15.5909	18.7214	13.9717
19	926037	972804	+	ARID3A	3.23573	2.27823	0.450334	0.893437	2.83898	0.704086	21.4124	2.89015	2.52602	1.76953	2.09823	5.0302	2.71871	3.28879	1.83212	4.75454	2.92143	2.1894	1.53213	5.63793	0.773618	1.5335
15	74541177	74598132	+	ARID3B	15.0532	3.47159	3.72546	5.61583	6.03283	4.9285	22.1195	10.6479	9.76727	6.8569	21.1819	18.8629	14.43	9.63556	24.5043	8.73601	8.76428	6.56776	0.766102	13.1668	4.33222	5.96355
14	58298504	58373734	+	ARID4A	15.2642	11.3911	8.4744	10.3382	7.3636	5.80858	23.9374	6.23661	10.7777	8.40523	25.0787	26.408	12.7569	10.6453	35.726	26.2208	23.9557	37.2163	15.3206	12.803	8.58708	12.779
1	235166895	235328220	-	ARID4B	38.7584	35.0413	23.8265	33.8225	25.1959	25.6985	35.5526	28.445	24.2497	19.6859	27.2269	18.8629	23.8408	28.82	27.2525	28.7458	26.9745	21.892	32.9392	26.2982	26.9217	24.8765
2	96536719	96552639	+	ARID5A	28.7697	20.8295	27.6748	19.1448	30.2528	26.2266	11.7162	10.4957	16.5875	21.2342	30.9738	17.6054	21.3313	18.8672	90.2309	46.1793	29.5064	39.4055	17.6187	10.8496	23.2084	27.0915
10	61901254	62096949	+	ARID5B	160.658	68.3467	73.896	87.1729	61.8362	60.9018	67.0656	43.8084	80.8324	54.5233	163.907	144.615	89.2984	57.1495	128.019	107.931	87.9352	74.4324	40.5994	45.2449	93.6847	75.1408
15	72474326	72586556	+	ARIH1	29.825	24.8435	20.797	26.1646	30.519	30.627	39.0877	24.7943	42.0161	35.0586	34.4708	46.5283	39.1073	39.0039	35.0389	42.1595	30.188	35.0271	23.7469	33.1173	29.3972	34.4181
3	48918820	48985539	+	ARIH2	121.901	113.477	131.046	120.612	112.047	116.16	139.477	108.909	125.952	124.3	128.188	137.043	135.306	106.64	96.1854	89.9852	106.145	89.7566	94.9603	128.691	141.095	134.595
3	48917788	48919386	-	ARIH2OS	1.12689	1.62731	0.696489	1.27633	2.04414	1.06754	1.31932	1.06824	1.27525	2.11029	1.65167	1.28431	0.419836	1.54498	0.68706	2.28413	0.973817	0.000218918	1.55913	1.42312	1.79054	1.20344
12	101393120	101407821	-	ARL1	45.863	68.6724	65.0513	92.0232	75.1439	61.6061	36.5626	71.6452	34.3539	41.3625	40.9154	47.7858	27.6051	49.7352	38.4741	66.2263	21.5212	65.6756	64.3462	58.5485	52.1415	55.5463
5	176365468	176373501	+	ARL10	8.30035	6.94317	8.59721	8.16847	7.62975	5.9846	8.38316	8.06196	9.34626	9.51118	6.79424	10.0603	7.73783	6.49103	9.16052	6.49402	4.18738	6.56776	5.36226	7.16506	4.64167	4.77085
13	49628299	49633873	+	ARL11	0.0703489	0.216984	0.16376	1.27632e-05	1.06462	0.352052	1.01002e-05	0.304239	0.0842089	0.442391	0.0999203	0.000125752	2.0913e-05	0.980869	2.29012e-05	0.115966	0.0973905	0.000218918	7.66026e-05	0.0177582	0.232091	0.170404
3	93980139	94055679	+	ARL13B	10.903	6.94316	7.65561	7.27504	7.71847	6.33663	8.68616	9.8873	4.88364	3.98143	8.24301	2.51516	8.15609	7.21225	7.78645	9.92139	6.71928	8.75694	13.7885	7.59125	8.97389	5.62278
3	160677160	160678448	+	ARL14	0.773767	0.216984	0.204699	0.127645	0.177445	0.528069	1.01002e-05	1.52112e-05	8.42005e-06	1.10595e-05	0.0999203	0.000125752	2.0913e-05	2.8849e-06	2.29012e-05	0.20616	0.194771	0.000218918	7.66026e-05	0.124302	0.232091	1.70387e-05
11	30323099	30338224	+	ARL14EP	20.1178	25.0605	36.4767	30.6317	37.5277	27.2827	18.0793	22.8168	12.6301	16.8104	11.5402	17.6054	16.5213	15.7227	12.3667	18.6187	17.0416	39.4055	22.2148	20.3676	21.429	21.6391
5	53884784	54310574	-	ARL15	4.15018	3.47159	9.0066	8.679	6.29898	5.45655	5.1511	3.80282	3.62063	5.19797	4.09653	0.000125752	3.76436	2.82721	3.2062	4.63858	7.1088	4.37858	7.66033	3.76454	6.5757	5.28201
17	81681165	81683925	-	ARL16	47.129	46.324	47.5711	40.4594	41.5199	23.5863	34.6436	28.5971	33.3434	34.5056	27.4267	32.6956	39.7347	35.1093	36.413	26.2466	29.1168	39.4055	42.1315	27.8609	45.0242	34.0774
17	45515229	46579723	+	ARL17A	4.51802	9.48317	12.621	8.59533	13.3532	17.2368	8.27209	12.8223	8.81098	11.8792	16.7626	19.575	14.9034	13.2318	9.61168	9.66773	12.9004	20.3146	15.2656	16.382	8.09788	13.9064
17	45515229	46579713	+	ARL17B	2.95639	6.5729	4.48075	0.849472	7.68761	4.79165	2.94917	3.30195	2.86693	3.81661	5.23797	5.4013	4.88956	4.52635	3.74828	1.59972	2.80186	5.34925	11.7017	6.52675	5.24561	3.84771
11	65014113	65022186	+	ARL2	29.3312	27.881	32.8731	26.0347	25.7246	20.2386	25.2475	10.3408	30.9758	21.8955	22.4292	13.8318	18.3829	15.6935	16.0156	16.8843	27.4604	17.5083	36.0013	21.1627	29.7822	21.2964
16	57245126	57253634	+	ARL2BP	215.95	151.773	122.08	153.924	168.83	104.554	475.314	167.932	151.729	100.199	125.394	113.177	113.348	105.991	120.461	137.714	187.458	137.919	131.756	108.417	132.829	122.508
10	102673727	102714434	-	ARL3	71.6784	54.8943	50.7235	45.8199	48.8836	26.9306	71.6103	48.3717	45.5525	31.962	41.4648	44.0133	44.5447	32.7725	48.3216	37.3663	41.7763	61.2973	68.9424	46.0268	58.717	40.2113
7	12686827	12690934	+	ARL4A	36.2965	31.8952	37.4185	34.4606	34.9549	28.1628	63.3279	46.2421	13.9773	20.1283	32.3226	23.893	11.293	28.9356	20.3821	38.1012	39.2445	43.7838	29.1091	24.0348	32.2596	29.6473
2	234493041	234497054	-	ARL4C	43.1195	29.8339	60.1799	6.38162	25.6394	33.0912	3.43407	3.65071	81.5904	13.935	26.5774	7.54523	36.8068	12.6359	57.7112	40.2273	25.8059	74.4324	5.36226	3.19631	59.7224	26.7507
17	43398985	43401137	+	ARL4D	59.0168	75.6153	33.0788	31.908	40.6328	28.8668	90.4976	32.0957	22.7341	32.5149	41.1651	44.0133	41.4077	36.6959	20.1531	32.7922	20.6447	39.4055	55.1539	23.4396	31.4086	56.398
2	151800966	151828496	-	ARL5A	53.5302	32.112	51.2971	40.3318	56.8683	35.3795	52.4198	45.7859	36.5432	21.3448	25.828	21.3779	28.6508	27.4644	25.1914	35.0729	36.0309	32.8379	60.5161	35.0078	39.0671	36.122
10	18659335	18681640	+	ARL5B	51.9123	12.693	10.4395	25.5264	13.4851	19.1859	66.3582	19.9267	27.7862	6.30392	28.7756	12.5753	13.1752	11.8569	24.0463	31.9031	47.8139	19.7028	10.7244	15.3423	25.7612	15.1644
3	97764521	97801243	+	ARL6	2.11026	1.95277	5.40396	4.59477	3.72616	3.69638	3.63607	4.10704	1.68402	1.54834	1.39882	2.51516	2.50958	2.74066	2.97718	4.38088	2.14239	4.37858	3.8302	2.75238	3.24917	2.89659
16	18791667	18801679	-	ARL6IP1	1051.28	1819.45	933.487	1230.82	1674.61	1447.02	1063.84	1773.74	1217.87	1100.26	1142.09	1503.99	1460.67	1113.49	1973.48	2057.99	832.445	1836.72	2608.28	1756.33	1434.71	1614.26
12	122980060	122982914	+	ARL6IP4	138.925	127.581	137.515	111.423	180.808	121.98	160.189	120.473	139.942	125.857	130.889	110.662	145.973	148.487	149.545	122.29	116.467	151.054	227.51	145.24	142.422	133.072
3	69084939	69106089	+	ARL6IP5	129.992	154.16	182.834	191.193	165.725	120.924	103.426	126.101	120.828	92.568	109.557	84.2538	117.531	113.925	83.5896	109.612	70.1141	122.594	173.888	101.598	186.44	152.155
2	152717693	152761254	+	ARL6IP6	18.2889	18.5512	23.6219	24.7606	22.8005	12.6732	26.4625	16.5802	15.311	14.3774	15.8865	15.0903	14.6391	13.7898	21.7562	20.0895	19.4762	19.7028	19.1507	24.2631	24.9876	21.2984
1	202133404	202144744	-	ARL8A	30.4579	35.5834	16.2937	17.1027	39.2133	19.89	34.2396	27.6844	32.6696	39.7036	27.9762	20.1204	45.5904	35.3687	25.1914	23.7083	11.2962	28.4596	9.19238	16.3898	18.4093	16.5261
3	5122245	5180917	+	ARL8B	54.3039	55.8707	57.4784	70.5806	64.4092	46.9966	53.935	50.6534	41.0056	34.1739	35.6198	40.2407	26.9778	38.5134	40.9932	51.4882	50.3458	63.4865	53.6219	56.7167	52.6829	46.5156
4	56505209	56523893	+	ARL9	0.4924	0.216984	0.61409	0.127645	0.354881	1.76017e-05	1.21203	0.152127	0.842013	0.110606	0.499581	0.000125752	2.0913e-05	2.8849e-06	0.229035	0.193275	0.194771	0.000218918	7.66026e-05	0.0355154	0.541535	0.340791
8	65602456	65634218	-	ARMC1	30.9504	30.4848	37.8279	36.6305	35.842	29.5709	35.1487	32.7042	26.1863	23.4461	21.1821	32.6956	18.1943	24.4927	27.2525	36.8255	36.9073	39.4055	39.0674	31.7507	33.3426	27.6027
7	103074881	103099764	+	ARMC10	32.8496	27.3387	33.4789	32.5462	33.979	22.1782	27.5735	25.0985	21.0501	18.9118	22.5809	25.1505	17.9852	21.6919	15.1148	31.2316	38.3679	32.8379	30.6411	28.2594	29.7769	24.8765
6	35737032	35748914	+	ARMC12	1.05513	1.08488	1.02348	0.638173	1.24206	2.28824	0.505019	1.21691	0.842013	1.43775	1.14903	1.25764	1.46393	0.721228	2.74817	1.05657	0.292152	0.000218918	2.29815	0.674777	1.31515	1.70388
6	108848416	108974473	+	ARMC2	1.26616	0.976392	0.859724	1.02107	0.887188	1.05612	1.71704	1.52114	0.842013	0.774176	0.849285	0.000125752	2.09132	0.95202	0.458048	1.01791	1.36334	0.000218918	7.66026e-05	1.15422	0.850979	0.340791
10	22928024	23038524	+	ARMC3	0.0703489	0.325471	4.09391e-06	1.27632e-05	8.87179e-06	1.76017e-05	0.101012	1.52112e-05	8.42005e-06	1.10595e-05	0.199836	0.000125752	0.418281	0.0865499	0.458048	0.103081	9.73807e-06	0.000218918	7.66026e-05	0.177574	0.541535	0.340791
10	27812164	27999051	-	ARMC4	0.773767	0.433958	4.09391e-06	1.27632e-05	0.266163	1.76017e-05	2.72706	1.52112e-05	0.757813	1.10595e-05	0.499581	0.000125752	0.62741	2.8849e-06	2.29012e-05	0.0128862	0.973817	0.000218918	7.66026e-05	0.0532727	0.15473	1.70387e-05
16	31458273	31467168	+	ARMC5	25.7452	22.3483	18.4226	25.2712	30.519	20.77	27.5735	22.5126	23.0709	24.4415	39.1168	40.2407	19.4491	28.2721	38.7031	34.119	31.8435	52.5405	9.19238	24.8427	12.6099	19.4241
19	19033578	19058179	+	ARMC6	42.4864	36.6411	53.052	39.8213	50.0312	32.2111	37.5726	35.7464	42.9423	43.8655	35.6295	22.6355	37.4342	43.2091	34.7682	39.5175	39.97	43.7838	30.6411	45.6487	34.6407	30.3289
17	75109952	75130266	+	ARMC7	2.25095	2.27823	2.98856	3.19082	5.32308	2.46426	1.21203	3.49859	3.28383	3.76024	2.69772	1.25764	7.11044	4.52929	1.83212	2.12602	3.79786	2.1894	2.29815	4.03979	3.01709	2.21505
3	138187248	138298387	+	ARMC8	62.6043	72.1437	72.9125	78.2384	63.0784	66.5345	57.874	66.7772	56.8354	66.2464	53.5546	75.4512	45.3812	64.2753	44.6574	67.4404	49.9563	67.8648	59.7501	105.307	66.9174	80.4225
2	231198546	231376839	+	ARMC9	14.9125	12.3675	25.1775	17.1027	15.2595	13.5533	16.4633	12.169	17.6821	14.9303	22.6308	15.0903	14.8482	14.6265	11.9087	9.59928	20.9369	10.9461	12.2565	9.14498	15.0081	12.6086
X	101550531	101554693	+	ARMCX1	25.5341	33.197	27.1426	43.5226	26.6154	24.4664	26.6645	29.0534	23.9971	19.2435	22.0313	27.6655	16.3121	14.2803	22.9013	25.7441	22.3976	37.2163	36.7693	31.386	27.3858	29.4769
X	101655281	101659892	-	ARMCX2	9.84786	10.9572	10.1119	7.27504	7.98462	5.63256	12.4232	6.99717	10.9461	11.1701	9.59187	8.80275	10.6656	8.597	6.41237	14.444	11.7831	6.56776	6.12828	9.77532	7.27194	9.88245
X	101623130	101627842	+	ARMCX3	117.611	183.237	143.692	232.673	148.336	162.464	118.272	186.795	100.873	201.172	114.805	160.962	128.197	174.083	124.583	269.479	59.889	172.945	217.552	166.297	113.025	187.767
X	101418263	101535989	+	ARMCX4	11.5361	5.8583	8.80191	3.70134	6.83129	7.21672	13.6352	7.75773	7.74645	4.53441	9.64183	3.77268	7.11044	6.34679	4.35126	3.49182	12.4647	4.37858	7.66033	6.35711	3.40389	5.96355
X	102599168	102604158	+	ARMCX5	7.32042	13.6151	11.2183	16.9521	9.98838	9.84257	15.9195	17.9371	7.23611	8.08721	6.83416	12.5753	10.8116	14.7151	13.1724	12.0509	9.10751	13.1353	11.4546	10.8836	6.68587	11.3611
X	102599348	102908105	+	ARMCX5-GPRASP2	9.77189	9.13955	7.00218	6.31098	5.76929	6.99959	8.62496	5.63235	4.85723	6.48508	6.22977	3.76276	6.89877	4.62812	5.51784	11.142	12.9261	0.584324	29.1553	6.2515	4.33626	2.66288
X	101615118	101618002	-	ARMCX6	33.3421	38.8383	29.3943	28.2067	29.543	23.5863	47.7738	33.0084	31.912	43.9062	32.0728	30.1806	32.6243	33.6668	28.1686	31.6585	24.6373	35.0271	58.218	28.4829	35.4314	35.2701
6	151452258	151470100	+	ARMT1	13.3649	15.7306	20.2649	18.379	19.518	14.7854	16.9683	14.2985	8.42007	12.1654	9.34207	7.54523	10.6656	14.2513	12.1377	15.6423	11.6857	10.9461	13.7885	16.8159	16.8647	14.4829
1	150809705	150876769	-	ARNT	47.2697	73.6627	47.0798	53.7332	40.9877	63.7182	54.238	74.2309	61.2137	71.7762	54.8535	71.6787	69.6403	76.1045	68.2457	68.1746	52.6831	80.9999	25.2789	67.2924	51.5998	72.2441
15	80404350	80597937	+	ARNT2	4.15018	1.95277	5.52678	4.3395	1.77437	7.0407	7.87815	3.34648	15.9139	7.18868	6.39458	2.51516	4.39175	4.32735	8.7025	4.13607	16.6521	2.1894	0.766102	2.50378	10.7532	2.38543
11	13276652	13387266	+	ARNTL	27.4333	71.3844	40.5297	49.266	35.221	33.4433	15.0493	50.197	41.174	84.1626	38.8171	111.919	36.1795	47.6298	40.0772	49.504	17.4312	113.838	50.5578	83.8942	41.8523	47.7083
12	27332854	27425814	+	ARNTL2	13.7167	5.8583	10.5623	14.933	4.87949	9.85697	5.85811	5.78028	8.08325	3.20726	11.6901	5.0302	7.31957	7.4719	5.72533	7.62786	11.1014	4.37858	6.89431	3.87996	12.6872	5.96355
7	99325873	99366263	+	ARPC1A	393.631	274.147	281.209	283.088	300.044	199.603	590.861	214.63	361.138	264.765	255.183	208.748	253.884	280.56	221.226	207.963	302.756	245.188	347.776	262.247	270.222	225.422
7	99374675	99394782	+	ARPC1B	514.621	304.414	375.493	260.752	378.293	253.113	480.263	142.225	464.282	290.201	318.775	157.19	285.671	297.549	227.409	201.417	421.457	212.351	383.779	176.854	361.116	266.655
2	218217094	218254349	+	ARPC2	769.674	872.619	721.175	682.727	725	524.716	632.063	616.81	617.431	515.945	586.309	597.324	576.786	584.195	551.699	533.361	459.352	584.511	888.581	608.446	712.481	624.294
12	110434891	110450412	-	ARPC3	178.95	205.258	180.381	187.493	236.522	149.262	120.394	151.047	160.4	134.816	142.681	142.1	133.634	148.689	155.5	177.513	114.228	216.729	292.621	146.499	187.599	162.718
3	9792495	9807106	+	ARPC4	119.484	130.842	132.322	112.734	148.162	118.102	71.4366	96.9322	122.232	153.083	127.983	143.26	189.342	160.942	153.715	151.152	89.8715	152.92	186.475	117.252	122.404	113.871
3	9792548	9836357	+	ARPC4-TTLL3	4.29756	2.91259	4.06387	2.46458	5.16869	5.3717	1.9517	1.77771	4.43752	4.17672	5.23406	3.78734	8.6309	5.07795	3.94827	4.4554	3.58396	0.176532	6.37682	3.5678	1.88451	2.09554
1	183626193	183635942	-	ARPC5	366.483	295.954	349.694	356.348	407.919	279.338	255.941	265.435	243.758	176.951	155.819	120.722	170.65	184.775	286.953	281.124	226.02	249.567	353.138	190.986	326.774	249.616
9	124862118	124877734	+	ARPC5L	90.53	60.1017	99.2772	83.599	96.7913	56.5015	82.9225	66.1688	54.0567	65.6934	59.1998	46.5283	59.602	81.0369	51.0698	46.4116	47.7166	28.4596	116.436	84.0008	76.5874	69.8586
15	89896532	89912991	-	ARPIN	10.639	4.34003	8.21287	4.77802	3.79821	5.68738	11.9893	5.29358	9.22846	6.7622	7.10993	2.80667	4.87266	4.5137	5.68114	5.17972	13.9187	7.5019	4.40909	3.6714	7.05887	3.81486
15	52547045	52569447	-	ARPP19	58.1025	57.2809	61.3271	67.6448	63.1671	78.5036	71.4079	87.0084	73.3384	63.5923	53.2546	54.0734	54.3738	56.1398	73.5131	86.772	68.3611	67.8648	52.0898	80.7918	74.731	65.5989
3	35639174	35794497	+	ARPP21	5.06462	0.433958	3.43889	0.765805	1.68565	1.76019	12.3222	1.21691	3.19963	0.995366	2.54784	0.000125752	1.2548	1.06742	2.97718	1.00503	5.55071	0.000218918	1.53213	0.213088	3.7907	1.5335
11	75260122	75351832	-	ARRB1	2.32129	4.33948	3.02949	5.74346	4.61334	4.04841	1.91904	4.10704	3.19963	3.87083	3.24725	1.25764	3.76436	11.4242	1.83212	2.8218	1.16858	4.37858	3.06418	2.69022	3.71334	3.74853
17	4710494	4721501	+	ARRB2	4.85359	7.16014	2.98855	2.55265	8.96052	3.69638	9.69617	4.41127	8.92526	3.53905	8.04318	6.28772	4.18262	7.12572	6.8704	2.83469	6.03762	4.37858	2.29815	2.21078	7.19458	5.28201
9	137605640	137615361	+	ARRDC1	34.5378	20.504	35.2484	29.2278	32.6481	25.6985	25.1495	16.276	35.6169	33.842	23.8797	27.6655	35.9703	30.4933	33.4359	24.6877	34.0833	39.4055	29.1091	35.7276	24.2914	27.4323
9	137615332	137618896	-	ARRDC1-AS1	6.61214	9.65533	9.25224	9.44479	14.8159	7.56875	7.17114	6.38872	8.25165	10.8383	8.1431	12.5753	14.8482	8.85666	13.7408	8.10462	8.37475	10.9461	14.5546	10.4413	8.04556	7.49704
19	18001132	18014103	+	ARRDC2	16.8821	24.0841	23.8265	27.3132	22.8893	20.0659	7.17113	11.1042	16.5875	23.6673	14.5377	18.8629	30.7421	21.031	13.0537	17.7941	12.6595	8.75694	16.0866	11.9594	16.3232	16.1868
5	91368632	91383374	-	ARRDC3	59.0166	154.592	64.8479	93.5549	69.3777	89.593	103.021	152.265	47.3206	65.4725	63.846	186.113	92.6448	79.1612	128.704	251.032	79.7546	240.81	75.0706	65.2331	25.4518	92.1789
5	91380347	91420716	+	ARRDC3-AS1	0.0703489	1.08487e-05	0.204699	0.127645	0.0887268	0.176035	0.202014	0.304239	8.42005e-06	0.110606	0.249793	0.000125752	0.418281	0.317342	0.229035	0.193275	9.73807e-06	0.000218918	7.66026e-05	0.292996	0.309452	0.170404
15	97960703	97973839	+	ARRDC4	19.4847	37.9704	47.0799	64.7095	48.44	34.6754	22.1194	184.816	7.83065	19.5753	41.9644	46.5283	38.4799	52.8514	46.7186	92.3593	12.4647	78.8107	44.4296	58.0219	26.4575	41.2336
22	50622754	50628174	-	ARSA	13.365	21.5889	31.8097	19.5277	40.0117	37.3156	15.4533	23.7295	20.0397	22.5614	21.2819	25.1505	29.0691	23.2811	24.5043	20.6288	7.20618	17.5137	29.1091	15.5466	15.7043	32.5439
5	78777211	78985944	-	ARSB	59.0168	34.2819	33.3245	16.7198	21.5585	37.6677	52.0158	28.445	63.403	29.0864	56.902	40.2407	28.8599	22.156	38.9321	36.8509	59.2075	35.0271	19.1507	18.2724	51.7547	39.3594
X	2903970	2929376	-	ARSD	30.7797	42.4184	29.1678	33.7167	18.303	57.2055	26.6645	37.1644	24.2497	29.1971	53.6871	68.0818	39.5256	35.7729	53.131	70.3451	49.4695	21.892	39.0674	38.8364	32.2602	43.1388
X	2934632	2968311	-	ARSE	0.844109	0.759418	1.43287	2.42502	2.66155	2.46426	2.32305	0.456352	3.87323	2.21191	2.14818	11.3178	3.3461	4.93319	3.89323	2.89911	2.62929	0.000218918	3.8302	7.98187	1.46987	2.04466
X	3040234	3112730	+	ARSF	7.03419e-06	0.216984	0.61409	1.27632e-05	0.0887268	1.76017e-05	0.101012	0.152127	8.42005e-06	0.442391	4.99576e-06	0.000125752	2.0913e-05	2.8849e-06	2.29012e-05	0.528284	9.73807e-06	0.000218918	0.766102	0.115423	7.73611e-06	1.70387e-05
17	68259182	68452006	+	ARSG	3.799	3.03764	2.82498	4.85003	2.75026	5.28053	6.16112	2.58592	2.02082	1.65957	5.1956	2.51516	3.97349	3.20555	6.64274	2.26825	3.99903	4.37858	2.29815	4.34266	2.78607	2.55582
5	150296339	150302963	-	ARSI	0.281374	0.108498	1.10536	0.382909	0.354881	0.352052	1.01002e-05	1.52112e-05	8.42005e-06	0.331796	0.0999203	0.000125752	0.209151	0.0288519	2.29012e-05	0.0257712	9.73807e-06	0.000218918	7.66026e-05	8.87864e-07	0.0773688	1.70387e-05
4	113900284	113979723	-	ARSJ	0.633084	0.108498	0.368456	0.510541	0.354881	0.176035	0.202014	0.152127	0.589412	1.10595e-05	0.249793	0.000125752	0.418281	0.230795	2.29012e-05	0.296355	9.73807e-06	0.000218918	7.66026e-05	0.585991	0.15473	1.19272
5	95555121	95605103	+	ARSK	9.98855	25.2774	23.5809	30.887	27.1477	35.0274	10.1002	26.4675	14.5667	16.8104	14.4877	20.1204	23.2134	23.0215	20.6111	31.5552	7.88785	13.1353	28.343	25.9878	21.3517	27.6027
11	3638506	3642317	-	ART5	0.633084	0.325471	0.16376	1.27632e-05	0.443598	1.76017e-05	0.505019	0.456352	1.43142	1.10595e-05	0.199836	0.000125752	2.0913e-05	0.230795	2.29012e-05	0.219045	0.973817	0.000218918	7.66026e-05	0.257481	0.232091	1.70387e-05
1	43933320	43937241	+	ARTN	7.03419e-06	0.108498	0.286578	0.510541	0.354881	1.76017e-05	1.01002e-05	0.304239	0.0842089	0.995366	0.449624	0.000125752	2.0913e-05	0.259644	2.29012e-05	0.0773109	0.486913	0.000218918	7.66026e-05	0.168695	0.232091	0.170404
1	230979049	231000734	+	ARV1	8.51137	10.9572	10.3166	11.8698	13.219	8.44884	12.5242	6.23661	5.97824	3.09667	7.5436	3.77268	6.06479	5.10628	6.18336	10.1018	9.93285	10.9461	16.0866	7.11179	12.6872	7.32665
22	19969879	20016787	-	ARVCF	9.49616	2.38672	2.8248	5.1053	3.99232	4.22443	5.1511	2.43381	13.1353	3.98143	7.24386	1.25764	8.36521	3.89462	7.78645	2.17756	13.8281	2.1894	0.766102	3.89772	8.04556	5.79317
10	102869453	102901899	+	AS3MT	2.83806	1.07392	7.7345	6.06888	1.24874	0.908065	6.85183	23.0144	6.45177	3.44087	2.79709	3.39499	5.37378	5.62704	3.25345	8.67219	1.39069	0.00189511	10.7701	8.93614	4.65163	0.000387824
8	18056299	18084999	-	ASAH1	29.192	48.0594	29.8855	29.8659	40.1004	36.6116	27.0684	23.8816	28.2914	24.6627	32.0729	30.1806	23.8408	38.9171	26.3364	32.8951	37.1994	50.3514	22.9808	36.8992	35.8956	33.0551
10	50184861	50248611	-	ASAH2	0.8559	0.707273	2.32755	2.92788	0.438017	1.76017e-05	0.440488	1.08654	0.764787	0.238565	0.461008	0.000125752	2.09236e-05	1.29681	2.29012e-05	1.31378	1.20517	0.000218918	2.28571	2.237	0.676543	0.239528
10	50739688	50757187	+	ASAH2B	2.09847	3.30676	3.32205	5.11297	5.23995	4.22443	3.3976	5.91065	1.42444	2.74752	2.58642	3.77268	1.2548	3.80947	1.14509	6.00486	2.69008	0.000218918	0.0125188	5.12339	2.03111	3.16824
8	130052105	130443661	-	ASAP1	26.2375	27.0132	29.1486	73.8995	20.4938	56.1495	24.0385	59.7801	42.8582	75.4251	26.7773	38.9832	67.3396	91.9394	31.6038	60.2987	20.8395	19.7028	21.4488	79.7622	37.9843	63.8953
8	130295355	130296534	-	ASAP1-IT1	0.0703489	0.108498	0.0818822	1.27632e-05	0.0887268	0.528069	1.01002e-05	0.304239	8.42005e-06	1.10595e-05	0.149878	0.000125752	2.0913e-05	0.115399	2.29012e-05	0.0386561	9.73807e-06	0.000218918	7.66026e-05	0.106545	0.15473	0.170404
8	130082738	130084769	-	ASAP1-IT2	0.633084	1.30185	0.655029	0.638173	0.266163	0.704086	0.404017	1.82536	8.42005e-06	0.331796	0.649454	0.000125752	2.0913e-05	0.317342	0.916073	0.36078	0.292152	0.000218918	1.53213	0.52384	0.773618	1.02234
2	9206765	9405684	+	ASAP2	8.86308	6.72619	10.9307	15.8264	10.1138	19.8899	4.34309	11.2563	11.9565	11.3913	5.44539	7.54523	13.5935	21.8675	5.95435	7.53771	4.5769	2.1894	11.4905	7.96406	17.4836	18.4018
1	23428563	23484258	-	ASAP3	64.5042	50.2296	46.5888	52.4567	33.8903	51.9249	85.1454	33.0084	85.9683	67.242	62.9969	55.3309	69.2221	49.7064	46.0316	48.7034	117.539	67.8648	13.7885	38.2485	47.3448	52.9902
2	238426928	238452251	+	ASB1	19.344	16.1645	17.8085	17.1027	18.542	23.2343	15.3523	17.7971	21.1343	26.8745	23.6299	17.6054	24.2591	25.5315	23.3593	17.7296	12.3674	35.0271	9.95841	21.4778	18.5667	18.4018
X	64224192	64230632	-	ASB12	0.422058	0.433958	0.245638	0.382909	0.354881	1.76017e-05	0.606021	1.0648	0.168409	0.331796	0.0999203	0.000125752	2.0913e-05	0.0577009	0.229035	0.0773109	0.584294	0.000218918	7.66026e-05	0.603748	0.309452	0.170404
10	5638857	5666596	-	ASB13	28.5587	37.7534	27.7566	18.2514	21.2035	18.1298	66.358	34.3774	39.2376	29.0864	37.6683	31.4381	27.6051	34.3017	22.4432	28.9004	41.0948	76.6215	18.3847	22.6669	33.0332	30.3289
3	57268351	57292683	-	ASB14	7.03419e-06	0.433958	0.0409432	0.255277	8.87179e-06	1.76017e-05	0.202014	0.152127	8.42005e-06	1.10595e-05	0.249793	0.000125752	0.209151	2.8849e-06	0.458048	0.103081	9.73807e-06	0.000218918	7.66026e-05	0.177574	7.73611e-06	0.170404
17	44170706	44179084	+	ASB16	0.153528	1.08487e-05	0.196006	1.27632e-05	0.11254	0.19688	0.441722	1.52112e-05	0.417018	0.279279	0.198393	0.000154765	0.666481	0.112458	2.29012e-05	0.348111	0.491266	0.000218918	7.66026e-05	0.120503	0.177519	0.227469
17	44175974	44186718	-	ASB16-AS1	4.27802	5.96678	5.33077	6.50925	6.89619	7.37189	5.3154	5.93239	5.89804	8.12596	6.5459	5.03017	3.0979	4.35914	5.26731	5.10222	8.3704	2.1894	9.95841	4.5319	4.69624	5.05455
14	93934153	93976731	-	ASB2	1.3365	1.08487e-05	0.122821	0.127645	0.354881	1.76017e-05	0.606021	1.52112e-05	0.505211	1.10595e-05	0.74937	0.000125752	0.62741	0.461587	0.68706	0.2577	0.0973905	0.000218918	0.766102	0.0976659	0.232091	0.340791
2	53669980	53787010	-	ASB3	10.7725	15.2516	12.0294	13.2868	16.9448	11.5699	22.2526	13.8844	8.07732	15.1553	6.84646	0.0300085	5.30889	14.3031	6.38599	11.5226	18.3055	1.42827	23.1899	10.2306	9.34388	16.1663
9	129634604	129642170	-	ASB6	50.8236	44.395	57.3269	50.9102	57.583	50.7802	42.9134	44.0053	46.9429	60.8343	42.8723	48.6464	63.6184	50.1366	41.8088	38.4781	27.6402	57.8219	33.0671	58.941	45.9568	47.5408
15	100602550	100651700	+	ASB7	10.3403	12.1505	11.7086	12.8909	9.04924	17.0737	14.9483	14.7549	15.4929	22.7826	11.8899	21.3779	13.8026	16.6459	10.3056	16.5828	11.004	13.1353	5.36226	15.8395	16.3232	15.6756
12	48147788	48157596	-	ASB8	27.785	36.3431	36.6405	37.1409	43.3831	34.3234	27.0685	36.507	23.6603	33.8421	25.3784	26.408	21.1221	35.8013	23.8173	34.0418	23.4688	43.7838	40.5994	38.4346	26.999	28.625
X	15243987	15270468	-	ASB9	2.03992	1.08487e-05	0.327517	1.27632e-05	1.33078	0.352052	1.51504	1.52112e-05	0.926214	1.10595e-05	0.349708	0.000125752	0.418281	0.0577009	1.14509	0.064426	2.43453	0.000218918	7.66026e-05	0.0355154	1.31515	1.70387e-05
10	72096032	72217135	-	ASCC1	27.0817	53.918	30.8287	48.8832	39.4795	28.5148	30.4095	43.8125	23.5762	40.8095	36.6191	62.876	28.0234	36.6651	33.6648	47.9812	19.9631	65.6756	39.8334	39.078	37.9843	48.5603
22	29788608	29838305	-	ASCC2	106.428	107.077	114.013	102.234	99.4531	77.9754	84.5385	101.915	98.9367	98.5397	100.666	128.267	109.375	119.603	126.186	102.937	71.1857	80.9999	75.0706	86.7751	83.2414	85.1939
6	100508195	100881373	-	ASCC3	28.4885	38.5128	25.8325	34.2054	16.679	75.1593	17.3723	45.6337	42.016	55.0762	57.2013	72.9362	42.8717	62.8906	47.8637	149.272	45.282	111.648	29.8751	45.4495	52.4508	95.2464
11	2268498	2270953	-	ASCL2	7.03419e-06	1.08487e-05	0.0409432	1.27632e-05	8.87179e-06	1.76017e-05	1.01002e-05	1.52112e-05	0.25261	1.10595e-05	0.0999203	0.000125752	2.0913e-05	2.8849e-06	2.29012e-05	0.0257712	9.73807e-06	2.1894	7.66026e-05	0.0443941	0.0773688	1.70387e-05
2	189661399	189666402	+	ASDURF	1.28238	1.11818	1.38462	1.23703	1.84415	1.74301	0.806184	1.09647	1.17055	0.155785	0.928862	0.19697	1.57829	0.755862	1.56666	1.16895	0.430588	0.000218918	3.4393	1.37666	1.056	1.87505
6	118894077	118909171	+	ASF1A	26.5892	18.4428	19.6098	19.1448	30.6964	14.9615	36.5627	13.6901	37.0482	14.0456	12.989	12.5753	10.2474	12.7801	18.55	16.5572	48.1061	21.892	18.3847	15.7596	30.3255	16.6979
19	14119509	14136629	-	ASF1B	23.3535	0.976392	1.35099	1.1487	10.38	2.11222	39.5927	3.80282	23.2393	2.4331	13.5385	1.25764	11.293	2.13483	14.1988	5.9013	29.5064	4.37858	14.5546	1.87339	21.9705	4.43007
17	7173431	7179565	-	ASGR1	0.351716	0.325471	0.368456	0.510541	0.177445	1.76017e-05	0.303015	1.52112e-05	0.168409	0.110606	0.549539	0.000125752	2.0913e-05	0.230795	1.3741	0.23193	0.584294	0.000218918	7.66026e-05	0.514961	0.15473	0.681564
1	155335261	155562534	-	ASH1L	19.555	21.0464	11.8314	20.1659	14.7272	23.4103	18.5843	18.8619	19.0293	21.0131	20.9323	27.6655	29.4873	26.3968	10.3056	20.264	23.3351	28.4596	32.9392	36.9088	15.6269	23.1726
1	155562042	155563945	+	ASH1L-AS1	1.26616	1.41034	2.53823	1.27633	1.59693	0.704086	1.61604	1.0648	1.01041	0.774176	1.06254	1.25764	0.418281	1.21166	1.14509	0.854446	1.20488	2.1894	1.53213	1.72452	0.464174	1.19272
8	38105493	38140081	+	ASH2L	55.2887	60.2104	48.7586	67.3899	54.4727	47.7007	113.929	65.8643	62.2244	58.3941	52.8554	36.4681	59.1836	54.4386	50.8408	59.772	85.5002	61.2973	50.5578	47.2869	60.4192	53.1607
12	50057637	50083623	+	ASIC1	0.4924	4.44797	1.39193	1.78686	0.975906	4.04841	0.101012	0.304239	0.168409	3.42845	0.9492	1.25764	0.62741	1.03857	1.60311	1.46889	0.194771	0.000218918	3.06418	1.89115	1.39251	4.94123
17	33013088	34156807	-	ASIC2	0.4924	0.216984	0.0818822	1.27632e-05	0.0887268	1.76017e-05	1.61604	0.152127	0.421011	1.10595e-05	0.0999203	0.000125752	2.0913e-05	2.8849e-06	2.29012e-05	0.0515411	0.292152	0.000218918	7.66026e-05	8.87864e-07	7.73611e-06	0.170404
7	151048292	151052757	+	ASIC3	2.03992	0.976392	0.695968	0.382909	0.709752	1.05612	2.42405	1.52114	3.36803	1.99072	2.04827	2.51516	2.09132	1.87519	0.916073	0.863292	3.01881	6.56776	7.66026e-05	1.2874	0.386813	1.02234
20	34260365	34269343	+	ASIP	7.03419e-06	0.216984	0.0409432	1.27632e-05	0.354881	1.76017e-05	0.101012	1.52112e-05	8.42005e-06	0.221201	0.0499626	0.000125752	0.418281	0.144248	2.29012e-05	0.0515411	0.0973905	0.000218918	7.66026e-05	0.275239	7.73611e-06	0.340791
7	66075789	66093343	+	ASL	92.9211	134.742	108.408	104.531	132.19	97.8659	39.7947	106.935	91.3572	184.252	98.3169	150.902	123.595	163.607	129.621	119.041	55.5069	129.162	125.628	127.387	86.3352	127.96
X	1403139	1453763	-	ASMTL	91.022	92.4314	76.2268	88.7048	30.8739	27.1066	51.814	55.6729	55.5724	60.2745	61.0489	86.7689	105.61	91.8281	78.0933	84.5102	70.2111	63.4865	78.1347	105.333	68.9282	78.8889
X	1400531	1415422	+	ASMTL-AS1	0.422058	1.08488	1.14691	1.1487	0.0887268	1.05612	1.01003	1.0648	0.926214	1.65894	1.34886	5.0302	3.13697	1.21166	1.60311	0.966939	0.292896	0.000218918	0.766102	1.10992	0.154889	0.851951
19	12737459	12748325	+	ASNA1	101.433	100.567	102.716	85.7688	118.793	81.1439	92.8206	70.8843	93.2942	92.568	91.3226	93.0565	99.755	96.8461	95.9562	87.5145	72.2565	96.3242	112.606	82.0919	109.311	98.1428
7	97852117	97928563	-	ASNS	33.5143	41.6816	54.4212	117.475	21.5072	13.7447	31.6466	25.4716	24.854	42.2637	14.344	6.44884	12.0857	45.0372	14.2641	15.7128	19.2867	10.8564	50.0444	80.1988	18.164	41.1527
2	189661399	189670832	+	ASNSD1	36.9134	35.9844	52.1226	53.3894	43.8455	28.3559	47.7755	40.8866	28.4681	22.7374	26.7978	17.4085	15.1521	24.4296	19.2735	33.6206	34.9186	26.2704	39.4583	31.8654	46.2116	29.9874
8	46579215	46617644	-	ASNSP1	0.0703489	1.08487e-05	0.204699	1.1487	0.0887268	1.76017e-05	0.101012	0.608464	0.25261	1.10595e-05	0.0499626	0.000125752	0.418281	0.346191	2.29012e-05	0.141736	9.73807e-06	0.000218918	0.766102	0.372961	7.73611e-06	0.340791
14	104085686	104112710	+	ASPG	18.4296	3.79705	2.37447	4.85003	17.921	2.11222	10.9082	3.19437	8.67266	4.86619	5.84505	5.0302	10.6656	3.80807	6.18336	3.28566	10.5171	2.1894	3.06418	10.1305	2.70764	1.36311
8	61500556	61714641	-	ASPH	64.2222	39.3807	45.315	42.1135	42.2297	38.5477	116.45	85.3139	67.0235	32.4044	48.4068	45.2708	38.0616	51.0342	36.642	73.3775	63.282	70.054	42.8975	78.5045	51.8319	43.7894
16	29900826	29906057	+	ASPHD1	2.673	6.07527	6.67307	6.89215	10.38	9.50494	0.202014	6.38872	1.93662	9.62177	5.74513	8.80275	3.76436	7.84693	3.89323	4.2778	0.876436	17.5137	6.89431	7.08515	4.02278	5.28201
22	26429314	26445013	+	ASPHD2	8.87214	10.5125	16.6775	12.1036	15.5306	8.72053	4.40959	7.78587	7.0467	17.8071	4.52298	15.9666	7.56863	10.2991	4.12129	6.05832	1.4117	13.1352	11.5762	9.74197	9.8175	9.79386
1	197084127	197146695	-	ASPM	7.17488	1.19337	0.450334	1.5316	3.72616	1.23214	23.9374	3.65071	7.32545	1.43775	5.89501	2.51516	6.06479	3.57728	11.6797	13.439	26.6823	0.000218918	11.4905	1.81124	8.81916	1.87427
9	92456207	92482563	-	ASPN	7.03419e-06	0.108498	0.122821	1.27632e-05	1.06462	0.176035	1.01002e-05	1.52112e-05	0.168409	0.442391	0.149878	0.000125752	2.0913e-05	2.8849e-06	0.68706	0.219045	9.73807e-06	2.1894	7.66026e-05	0.142059	0.232091	0.170404
2	69960091	69962266	-	ASPRV1	0.281374	0.325471	0.532212	0.893437	1.15334	0.528069	2.42405	1.36902	1.09461	1.10596	0.399666	1.25764	1.67306	0.490436	0.229035	0.270585	0.876436	0.000218918	7.66026e-05	1.18974	0.773618	0.681564
17	81977546	82017407	+	ASPSCR1	44.7375	34.0649	39.097	31.6528	54.7391	39.4278	37.1687	23.8816	42.4369	41.0308	40.3656	28.923	34.5064	41.3692	58.1691	40.639	46.3531	37.2163	41.3655	33.6419	30.0935	34.9293
11	62337302	62393416	+	ASRGL1	4.00949	2.16975	4.09391	3.06318	4.61334	0.880103	8.88817	1.52114	6.31505	2.76489	4.74598	0.000125752	5.22827	4.09657	5.95435	2.79603	4.86904	4.37858	5.36226	3.04538	4.33222	1.87427
9	130444707	130501275	+	ASS1	77.7978	25.4944	31.0319	33.8225	24.0425	12.4972	262.099	26.6196	110.218	20.1283	48.2086	22.6354	26.1413	16.1266	20.1531	8.91634	59.2072	6.56776	22.2148	23.7327	66.5309	12.2679
3	131013873	131026855	-	ASTE1	10.6216	17.0278	12.5497	15.8712	13.5745	11.3614	17.4686	20.3724	10.2126	12.301	12.6968	12.5753	8.59425	13.916	15.3469	17.5827	15.8268	15.3245	13.0225	13.4097	11.9403	14.2361
1	176857305	177164905	-	ASTN1	25.2527	27.3386	9.62068	8.2961	11.8882	29.3949	25.0485	20.2309	20.7976	19.9071	25.0787	28.923	38.8982	11.857	23.1303	19.0957	29.7984	39.4055	9.19238	7.7244	11.3721	12.4383
9	116425225	117415040	-	ASTN2	130.343	17.7918	9.08848	7.9132	9.49282	16.0176	139.686	15.8197	118.05	25.9898	28.7756	31.4381	48.0999	14.3091	27.7105	12.2278	78.2941	6.56776	15.3206	10.4945	21.429	12.2679
20	32358344	32439320	+	ASXL1	21.9467	13.5609	12.8139	16.2093	14.9046	30.979	22.8264	26.9239	40.2479	30.4136	35.9195	42.7557	50.6094	31.4454	30.6877	23.9144	28.4352	50.3514	11.4905	19.1068	24.3687	24.0246
2	25733753	25878517	-	ASXL2	4.43154	5.09889	2.74292	2.55265	1.68565	8.27282	4.8481	3.19437	3.87323	6.96749	6.19475	2.51516	4.39175	4.73124	4.12225	5.28283	5.16119	0.000218918	1.53213	3.58697	4.64167	5.45239
10	87751512	87818232	-	ATAD1	38.5474	41.442	41.2667	43.7778	47.1093	38.8998	43.9357	41.983	37.0483	34.0632	31.673	33.9531	30.1147	34.8209	24.0463	42.9582	39.8288	41.5946	29.1091	54.4699	42.6258	35.0997
8	123319851	123396466	-	ATAD2	37.8439	48.4936	27.0198	33.5673	31.9385	58.7897	39.6937	38.7886	75.6963	63.3709	51.856	72.9362	69.6403	34.1861	135.346	93.6606	96.3095	83.1891	41.3655	81.8788	69.857	89.4531
2	23748664	23927115	-	ATAD2B	9.49617	10.4147	7.40998	7.01978	5.67796	12.3212	14.8473	12.0169	10.9461	11.6125	11.4403	11.3178	10.6656	12.03	10.5346	14.9981	18.5997	8.75694	6.12828	12.8031	8.43236	11.2455
1	1512143	1534688	+	ATAD3A	106.586	70.6459	92.0679	82.4406	98.4067	63.2613	98.8189	56.1911	102.638	87.9206	84.5306	76.2855	81.4846	101.12	68.1658	75.1217	92.8496	110.753	44.0961	92.6514	74.2363	74.4335
1	1471755	1496205	+	ATAD3B	63.9212	24.8221	64.7269	42.3842	41.5903	41.117	49.0484	31.1214	40.5036	33.844	46.6589	40.6639	52.3586	51.493	39.9261	30.5075	44.3604	29.3553	34.8047	62.9496	36.6217	32.9102
1	1449689	1470159	+	ATAD3C	7.03419e-06	0.108604	4.09391e-06	1.27632e-05	8.87179e-06	1.76017e-05	1.01002e-05	1.52112e-05	8.42005e-06	1.10595e-05	0.15058	0.000125752	2.0913e-05	0.0290028	0.230985	0.11627	9.73807e-06	0.000218918	7.66026e-05	0.133599	0.0774037	1.70387e-05
17	30831970	30895866	+	ATAD5	2.95436	1.19337	0.286578	0.382909	2.21796	0.704086	4.44409	1.21691	2.61022	0.995366	2.14818	1.25764	2.71871	0.692379	2.06113	1.13388	7.98523	2.1894	7.66026e-05	0.621505	2.0114	0.851951
6	30626842	30646824	+	ATAT1	7.3859	7.16014	5.03551	5.48819	5.67796	5.63256	5.65611	4.71549	9.26207	6.08273	8.4928	12.5753	10.2474	5.30822	6.64138	4.25204	11.4909	4.37858	4.59623	6.80103	3.17181	5.28201
10	121740421	121928802	-	ATE1	10.849	10.4739	15.1065	14.8053	12.9528	18.3058	20.3014	17.1887	16.6717	13.1905	10.591	12.5753	9.82912	14.3501	18.2584	13.7086	17.7536	13.1353	6.24816	14.0481	15.9364	17.2091
10	121928312	121951966	+	ATE1-AS1	1.10913	0.591743	4.09391e-06	1.27632e-05	0.79847	1.05612	0.707023	0.608464	0.0842089	0.855037	0.499581	0.000125752	0.418281	0.478253	0.52069	0.516429	1.43048	0.000218918	2.9443	0.299915	0.386813	0.511177
12	50764006	50821161	+	ATF1	17.5151	14.8627	14.5334	15.1882	16.5903	13.5533	24.5434	14.7549	12.7985	10.7277	12.989	10.0603	6.27392	11.5973	11.2216	9.97295	9.44594	13.1353	10.7244	11.3647	16.4006	11.4159
2	175072250	175168207	-	ATF2	42.3459	37.9704	35.658	44.4159	34.7774	43.4763	50.1979	41.5266	40.332	34.948	38.1676	47.7858	44.1264	42.956	42.8253	39.7627	41.3868	50.3514	33.7052	51.8954	45.5656	40.7225
1	212565334	212620778	+	ATF3	25.8859	14.4288	16.9078	36.2475	15.3482	10.209	39.6937	32.3999	13.5563	29.4182	76.8843	32.6956	25.3047	28.3586	82.2154	64.5663	88.4219	67.8648	7.66033	8.78092	25.4518	29.8177
22	39520559	39522687	+	ATF4	300.425	288.362	299.733	370.384	273.341	182.18	367.545	274.714	251.251	437.501	184.65	247.732	216.451	394.558	159.163	187.173	121.92	192.648	316.37	396.872	229.143	313.678
19	49928702	49933937	+	ATF5	1.3365	1.19337	1.31005	1.1487	2.9277	1.93621	1.51504	1.52114	1.85242	1.32715	1.84844	2.51516	1.67306	2.39447	1.83212	1.79101	1.5581	0.000218918	2.29815	1.4561	2.08876	2.38543
1	161766244	161964071	+	ATF6	68.4426	61.4035	64.7656	72.495	60.3282	69.8788	63.5301	64.1913	66.35	55.7399	67.243	70.4211	52.0734	57.5538	49.4667	67.4398	60.7656	52.5405	57.452	70.3632	73.8025	71.3921
6	32115268	32128241	-	ATF6B	6.82317	9.1129	9.04754	6.89215	22.0021	20.066	11.7162	14.1464	16.6717	18.9117	11.6901	12.5753	21.9587	16.1265	19.9241	8.46536	11.3936	10.9461	6.89431	10.6899	12.3004	22.8318
12	53507856	53626416	-	ATF7	15.2642	19.2022	17.0307	30.3765	14.3723	45.2364	17.2713	39.2447	27.0284	37.6023	21.1321	32.6956	32.206	38.7153	29.5414	54.8242	26.6823	35.1255	20.6828	35.1768	25.3744	33.907
12	14365632	14502936	+	ATF7IP	36.5778	51.5313	32.7102	44.5435	22.9779	44.5324	46.7637	38.4844	40.5847	47.1136	39.3666	32.6956	38.8982	49.9377	35.497	72.4779	54.5332	67.8648	19.9167	44.1991	33.6521	44.471
16	10385999	10483644	+	ATF7IP2	15.4049	14.7542	20.5514	17.4856	17.3	22.0022	34.4416	28.2929	16.8401	16.4787	21.1321	28.923	23.6317	20.9443	21.2982	22.1105	14.5097	24.0812	26.0449	10.3701	11.4495	20.276
5	81972025	82255397	+	ATG10	5.48667	5.42435	4.54424	4.59477	6.65385	4.57646	6.96913	6.38872	4.88364	3.98143	6.24471	2.51516	6.69218	4.21196	10.7636	8.27217	6.23238	6.56776	12.2565	4.42156	4.40959	5.79317
12	52069974	52077496	+	ATG101	93.3446	74.5302	90.5555	75.0472	109.3	62.3101	88.78	73.0135	59.614	73.3241	100.065	66.6486	95.3632	95.692	77.635	56.9772	63.2972	59.1081	86.561	70.2547	65.2926	69.0068
5	115828197	115841852	-	ATG12	30.2862	28.3343	35.9062	34.6865	27.3489	21.3277	29.5936	32.8848	20.3015	18.5676	21.359	17.6054	16.7304	22.4916	24.0947	36.0901	18.6971	30.6487	36.7693	28.278	31.2655	25.9844
11	46617276	46676019	+	ATG13	234.588	235.418	156.059	171.282	185.598	218.261	255.736	257.375	258.076	224.839	278.366	243.959	240.708	204.887	362.528	265.767	325.738	269.269	145.545	158.808	197.812	225.762
14	55366391	55411859	-	ATG14	4.78325	5.09889	5.60866	3.82898	2.83898	4.9285	4.54509	5.93239	4.37843	1.65894	7.54361	1.25764	5.01914	4.76009	6.8704	5.68226	6.13499	13.1353	4.59623	6.20617	5.87945	3.91891
2	233251571	233295675	+	ATG16L1	24.1976	26.4708	31.7686	32.6739	23.9538	31.155	23.7354	24.7943	20.966	25.658	18.0846	16.3479	30.7421	38.1095	27.0235	23.9144	20.2552	19.7028	25.2789	32.1405	22.2027	20.1057
11	72814406	72829636	+	ATG16L2	12.8022	14.4288	11.5448	10.3382	15.0821	16.7217	10.8072	17.4929	13.0511	18.2482	14.138	6.28772	18.4035	16.1555	12.5957	10.0116	13.1464	24.0812	13.0225	12.0037	5.64736	17.5499
11	64894532	64917251	-	ATG2A	7.03419	11.0657	2.90668	4.46714	9.31539	10.033	4.74709	15.8197	17.2611	20.3495	17.7849	17.6054	18.6126	20.0789	15.3439	20.0232	13.1464	10.9461	3.8302	6.00196	8.20028	10.9048
14	96279202	96363402	-	ATG2B	9.07411	6.6177	5.40396	2.68029	2.83898	11.0891	11.0092	7.45351	14.9035	10.3959	9.99153	12.5753	9.82912	12.4916	9.84756	10.4368	12.4647	13.1353	2.29815	8.57676	9.28333	9.88245
3	112532507	112561964	-	ATG3	66.5427	88.2004	93.6287	92.4052	107.26	70.9347	86.5587	82.4444	51.952	49.3252	58.3009	70.4211	51.8643	59.37	63.4366	82.5311	68.1648	91.9458	84.2629	69.4807	77.901	88.9422
X	108091667	108154672	+	ATG4A	15.1938	19.8531	24.4816	22.8461	22.1795	16.1936	11.4132	17.645	13.2195	15.5939	17.735	16.3479	11.5022	16.5593	13.0537	18.4384	8.86165	32.8379	25.2789	18.148	18.7214	22.8318
2	241637612	241673857	+	ATG4B	91.9374	93.6235	114.71	98.9145	93.7752	84.488	69.1861	69.972	88.0742	103.406	97.3671	119.464	114.812	125.587	84.5056	89.1188	76.2496	118.216	98.8174	109.059	78.444	94.0532
1	62784106	62865272	+	ATG4C	6.26043	9.32988	11.0945	11.6145	11.3559	8.62485	7.57514	6.23661	6.06244	3.87083	4.04657	2.51516	4.81001	5.16397	6.8704	9.90852	9.34855	6.56776	7.66033	6.4459	8.355	6.98587
19	10543894	10553424	+	ATG4D	29.0174	25.9879	32.4163	30.8767	33.5432	25.9345	28.9648	19.7627	28.0298	31.3436	25.356	21.2994	34.2926	29.0618	21.4544	26.5986	19.9589	39.7026	37.85	29.6409	26.0829	22.5984
6	106184477	106325821	-	ATG5	42.979	34.0649	44.2144	55.0093	47.198	36.6116	36.8656	36.6591	25.6811	23.4461	28.7756	25.1505	21.9586	27.0892	25.8784	37.7921	28.4352	63.4865	47.4937	40.6114	59.8776	37.3147
3	11272324	11564653	+	ATG7	25.5452	42.4553	40.4739	49.8001	33.3099	40.9551	40.4713	37.8104	26.3966	32.8378	32.7146	41.6898	36.0015	40.8345	29.8351	39.6017	39.3843	38.7859	22.625	39.3563	31.5245	38.2157
2	219219380	219229689	-	ATG9A	100.378	134.523	125.275	116.783	109.922	125.324	98.7797	125.037	114.682	171.092	110.257	173.538	150.782	146.321	111.3	143.911	74.7886	133.54	73.5386	170.301	87.2625	139.887
7	151012209	151024500	-	ATG9B	4.00949	2.60369	1.59349	1.65923	2.09493	2.46426	30.4755	5.17183	2.80969	2.76488	4.52977	15.0903	5.22827	3.74022	1.83212	2.58443	4.93443	17.5137	0.766102	5.08956	2.24299	3.04457
2	215311956	215349774	+	ATIC	72.6631	58.7998	80.7728	83.4714	60.3282	42.7722	99.5878	50.9576	69.4654	55.8505	57.6012	55.3309	65.4577	78.527	38.7031	63.5872	93.1934	63.4865	54.3879	65.107	48.0412	44.471
14	50533082	50633067	+	ATL1	1.61787	4.55646	5.40396	5.87109	6.56513	4.22443	0.101012	3.49859	4.12583	4.645	2.34801	2.51516	2.50958	1.18281	8.01546	4.70302	2.04501	2.1894	8.42636	2.36171	4.33223	4.0893
2	38293957	38378585	-	ATL2	38.1254	21.8059	18.4226	29.2278	27.2365	27.9867	102.92	49.2843	33.1751	14.9303	46.7105	27.6655	19.6582	23.3676	37.7871	33.1398	60.6683	30.6487	36.7693	26.6983	34.2709	25.558
11	63624082	63671975	-	ATL3	31.2318	54.0265	43.1091	59.4764	47.8187	77.6235	37.8758	78.642	43.0263	57.1778	46.3608	67.9061	52.0735	60.2088	54.963	119.827	43.2369	91.9458	36.0033	66.1398	46.3393	63.7247
11	108222832	108369100	+	ATM	5.2053	2.38672	4.58518	1.65923	2.48411	7.92079	3.73708	5.17183	3.62063	3.87083	4.44623	13.8328	5.01914	5.07742	8.47348	6.49398	15.094	2.1894	3.8302	3.41828	7.89083	4.25969
16	81035853	81047347	+	ATMIN	43.8934	52.2909	54.6946	57.3067	49.8595	53.6853	62.0153	61.1492	56.3303	50.0997	49.6083	52.8159	52.4915	42.7258	55.1921	61.8351	54.4359	59.1081	33.7052	55.3354	53.3791	51.1162
12	6924463	6942322	+	ATN1	5.41633	3.47159	2.8248	3.19082	8.60565	5.63257	3.83808	4.8676	10.7777	11.7231	7.04403	8.80275	12.9661	8.82777	7.32842	7.13831	7.59571	10.9461	6.12828	4.75005	5.1832	7.66742
2	85753786	85791384	+	ATOH8	1.8289	1.30185	1.63757	1.91449	4.08103	1.93621	0.404017	3.49859	1.09461	8.29463	3.74683	8.80275	5.85566	4.12541	11.4506	4.56127	4.18738	4.37858	2.29815	0.532719	2.24348	4.25969
5	151742822	151758650	-	ATOX1	39.8838	50.2294	47.3256	46.0752	53.4969	37.8437	27.2705	29.0534	58.9404	50.4313	40.2159	22.6355	40.9895	46.043	36.642	37.2117	31.9409	59.1081	84.2629	39.288	41.0787	36.4628
15	25678713	25863203	-	ATP10A	7.03419e-06	0.433958	4.09391e-06	1.27632e-05	0.177445	0.352052	0.101012	0.152127	0.0842089	0.110606	0.149878	0.000125752	2.0913e-05	0.173097	2.29012e-05	0.28347	9.73807e-06	0.000218918	7.66026e-05	8.87864e-07	7.73611e-06	0.170404
4	47485393	47593487	+	ATP10D	24.9714	28.0981	26.897	29.3554	15.7918	56.6775	21.1094	29.6619	36.2062	35.6116	39.4665	36.4681	26.3504	36.0613	26.1074	36.1165	43.9187	39.4055	11.4905	29.9476	41.4655	44.3006
13	112690329	112887169	+	ATP11A	19.8365	9.32987	12.2408	16.0816	17.3	47.1725	30.1996	26.3154	72.4125	51.9796	25.8281	28.923	53.3282	61.6509	21.2982	34.5451	22.7871	32.8379	7.66033	36.429	33.8068	36.6332
13	112745449	112754732	-	ATP11A-AS1	7.03419e-06	0.108498	0.327517	1.27632e-05	0.177445	0.176035	1.01002e-05	0.152127	0.33681	1.10595e-05	0.0999203	0.000125752	2.0913e-05	0.115399	0.229035	1.28849e-06	0.0973905	0.000218918	7.66026e-05	0.186452	0.309452	0.170404
3	182793503	182921634	+	ATP11B	25.3934	19.2022	17.481	31.1422	19.2518	37.4917	16.7663	31.183	21.8921	31.409	22.7807	32.6956	24.2591	29.1952	29.5426	46.2698	23.5661	21.892	19.1507	59.6644	22.2026	28.1138
X	139726346	139933018	-	ATP11C	7.17488	10.7402	4.42142	7.78557	4.96821	11.9692	14.0393	10.3436	13.3879	5.75095	7.89331	8.80275	4.81001	7.3565	6.64138	12.4726	15.5809	6.56776	2.29815	7.78658	8.81916	8.0082
19	19645201	19663695	-	ATP13A1	154.541	159.801	130.677	133.886	132.899	156.655	137.968	121.69	151.477	165.229	145.876	164.735	192.609	176.787	182.294	154.8	150.843	166.378	58.9841	151.931	109.621	134.946
1	16985958	17011973	-	ATP13A2	84.4099	50.8804	72.422	46.2029	81.5317	57.2056	111.103	40.3098	107.778	66.9102	95.1198	75.4512	75.4958	66.8137	76.2613	35.7301	100.692	65.6756	26.811	53.8326	82.6987	67.9844
3	194402674	194468240	-	ATP13A3	13.8574	8.89593	7.57373	13.0185	7.54103	39.9559	15.8573	12.4732	27.281	14.9303	16.7858	18.8629	23.0043	25.7045	10.7636	28.0376	15.9704	10.9461	5.36226	21.3265	26.4575	21.4688
1	116373173	116404777	+	ATP1A1	338.49	669.878	377.636	305.161	497.103	520.133	189.577	767.558	378.98	544.783	504.659	811.098	808.692	627.391	722.522	457.99	306.643	687.355	279.6	367.973	394.927	593.958
1	116392865	116418623	-	ATP1A1-AS1	0.844109	1.51975	0.982933	1.66087	0.801612	1.0569	0.707373	0.912688	1.09656	0.666142	0.899242	0.000125752	0.209151	1.30494	0.68706	0.762018	0.586361	2.2348	1.53213	0.675907	0.541535	0.514399
1	160115730	160143585	+	ATP1A2	7.03419e-06	1.08487e-05	0.0409432	0.510541	8.87179e-06	0.352052	1.01002e-05	1.52112e-05	0.25261	1.10595e-05	4.99576e-06	0.000125752	0.209151	0.115399	0.916073	0.2577	0.194771	0.000218918	7.66026e-05	0.159816	0.309452	0.170404
1	160151562	160186978	+	ATP1A4	0.281374	1.19337	0.204699	1.78686	0.266163	0.528069	1.01002e-05	0.304239	8.42005e-06	0.221201	4.99576e-06	0.000125752	1.2548	2.33677	1.3741	0.541169	9.73807e-06	2.1894	0.766102	0.408418	0.15473	1.02234
1	169106709	169132723	+	ATP1B1	31.5971	14.5326	3.75256	6.18406	11.0571	6.18854	59.0778	15.8197	29.333	19.8556	13.1292	6.53235	23.6317	16.1204	10.9926	14.3754	22.3298	15.3245	19.9167	8.46505	11.9144	6.87061
17	7646627	7657772	+	ATP1B2	0.562742	1.7358	0.695968	0.510541	0.975906	1.05612	0.303015	0.608464	0.926214	1.54834	0.849285	5.0302	1.46393	0.576983	2.29012e-05	0.438089	0.194771	0.000218918	7.66026e-05	1.64255	1.23778	0.511177
3	141876592	141926549	+	ATP1B3	200.052	115.321	165.476	104.148	180.097	68.6467	236.849	87.9208	232.983	150.52	162.762	120.722	159.984	113.607	78.0933	85.7879	161.457	116.027	125.628	181.275	180.097	104.277
12	57941504	57957270	+	ATP23	5.90873	4.66494	4.708	2.93555	2.9277	1.05612	5.75711	0.760576	3.28383	1.21656	3.59696	1.25764	2.92784	3.57728	1.83212	2.77026	7.30356	6.56776	4.59623	3.22295	6.5757	1.87427
16	28878488	28904510	+	ATP2A1	0.633084	0.216984	0.532212	1.27632e-05	0.177445	0.528069	0.808024	0.152127	0.589412	0.552986	0.699412	0.000125752	0.418281	0.0865499	2.29012e-05	0.0515411	0.389533	0.000218918	7.66026e-05	0.115423	0.541535	1.02234
12	110281227	110351093	+	ATP2A2	72.1003	72.6861	41.9215	44.799	74.8779	78.3274	67.6715	82.2927	115.607	114.798	76.1353	70.4211	108.538	109.712	76.2611	85.6222	46.9375	85.3782	26.811	65.0901	72.7967	70.3697
17	3923869	3964465	-	ATP2A3	31.5131	33.1969	21.0836	17.4856	70.4422	40.836	21.2104	60.997	38.7322	70.7806	66.9437	33.9531	22.586	41.6873	13.2827	7.78249	18.7945	26.2704	4.59623	10.1661	48.3506	34.7589
12	89588049	89656068	-	ATP2B1	46.3552	55.654	42.8225	64.1989	31.0512	60.1979	57.7727	54.6084	41.4265	53.1961	44.2623	77.9663	40.7803	53.1389	57.9401	107.986	42.2633	135.729	65.8783	78.6323	48.3507	72.4141
12	89708955	89711953	+	ATP2B1-AS1	2.53231	4.88192	1.47381	1.27633	1.59693	1.76019	0.505019	1.0648	0.842013	1.76953	0.999158	0.000125752	0.83654	1.87519	1.83212	2.55122	1.5581	4.37858	3.06418	2.14863	0.773618	1.70388
X	153536122	153582930	+	ATP2B3	7.03419e-06	1.08487e-05	0.16376	1.27632e-05	8.87179e-06	1.76017e-05	0.303015	1.52112e-05	8.42005e-06	1.10595e-05	0.0499626	0.000125752	2.0913e-05	0.0288519	2.29012e-05	0.2577	9.73807e-06	0.000218918	7.66026e-05	0.514962	0.464174	1.70387e-05
1	203626787	203744082	+	ATP2B4	82.4395	179.874	76.9254	118.315	127.489	666.603	46.461	317.917	268.68	364.974	250.192	342.045	442.506	378.979	413.373	392.918	132.828	404.999	101.881	165.308	196.112	441.812
3	130850525	131016712	+	ATP2C1	98.4784	152.537	135.198	221.013	119.147	137.021	74.9481	235.936	106.321	158.236	124.488	163.477	130.268	148.219	110.152	158.502	76.3927	126.973	81.1988	132.892	101.007	165.692
16	84368523	84464188	+	ATP2C2	0.172235	0.433958	0.491273	1.27633	0.532316	0.880103	1.01002e-05	0.152127	8.42005e-06	0.110606	0.199836	0.000125752	2.0913e-05	0.37504	2.29012e-05	0.0515411	9.73807e-06	0.000218918	7.66026e-05	0.115423	0.386813	0.170404
16	84459259	84467362	-	ATP2C2-AS1	0.60154	0.325471	0.16376	1.27633	0.354881	0.528069	1.01002e-05	0.912688	0.25261	0.442391	0.449624	0.000125752	0.209151	0.66353	0.916073	0.0386561	9.73807e-06	0.000218918	7.66026e-05	0.452811	0.0773688	0.681564
18	46084144	46104234	-	ATP5F1A	594.284	571.715	548.34	483.206	532.308	438.629	591.668	414.053	507.58	467.708	514.529	580.973	521.979	537.353	461	478.446	511.722	606.403	573.757	546.948	564.951	465.662
12	56638175	56646069	-	ATP5F1B	1423.23	1320.07	1221.99	1302.61	1368.47	882.198	1386.75	1036.8	1291.05	1107.94	1114.06	1295.24	1206.26	1189.18	1002.85	1073.34	1035.25	1250.02	1273.9	1284.18	1232.9	1107.68
10	7788104	7807800	+	ATP5F1C	253.368	496.313	406.333	437.14	429.393	306.265	238.259	366.133	233.656	261.996	236.653	243.959	235.271	330.333	261.531	407.721	213.944	472.863	494.852	305.495	354.702	405.18
19	1241750	1244826	+	ATP5F1D	80.2597	63.7902	95.8791	89.853	115.688	57.3815	48.9859	43.8083	112.827	126.41	78.8825	106.889	92.8536	126.964	110.613	92.8743	74.7881	109.459	151.673	125.099	74.9629	93.0309
20	59028678	59032368	-	ATP5F1E	109.451	134.392	120.651	100.512	152.567	102.438	79.5541	103.736	124.153	109.123	106.946	90.3719	93.3825	121.722	101.991	132.928	99.0246	184.62	216.583	110.856	144.41	113.421
1	28236091	28238106	+	ATP5IF1	213.908	97.9639	91.0079	67.5175	131.923	59.3178	529.765	94.766	200.987	71.776	116.401	75.4512	74.6595	64.5639	76.9482	63.549	290.296	107.27	128.692	88.0916	194.099	104.277
17	48892786	48895871	+	ATP5MC1	97.4948	75.2902	95.0997	80.4084	107.969	63.014	83.3269	64.7997	87.6533	69.8964	73.1879	65.3911	71.5225	85.7411	68.7038	55.2387	64.7582	74.4324	98.8174	81.5946	109.235	69.1771
12	53665160	53676729	-	ATP5MC2	101.642	115.647	106.031	110.657	129.086	83.7839	108.578	94.462	140.697	112.806	106.858	101.859	158.102	139.25	113.361	114.231	109.262	148.864	176.186	102.719	116.195	94.054
2	175176258	175181763	-	ATP5MC3	200.546	156.439	182.218	191.192	196.869	117.932	158.776	120.016	191.639	139.018	146.878	125.752	140.326	156.711	145.423	141.884	130.978	133.54	229.041	168.128	195.877	132.901
10	103389051	103396514	-	ATP5MD	62.2526	71.8182	63.1689	65.3478	83.6606	54.2132	53.4298	68.9069	62.5611	49.6571	49.8576	41.4982	40.5712	57.5537	63.8946	77.5795	46.4505	76.6215	98.8174	68.3828	94.9995	53.8422
4	672436	674339	-	ATP5ME	71.3971	88.6336	72.7488	76.5793	98.477	58.0857	76.8624	70.1237	94.473	82.3932	71.5893	74.1937	85.1159	91.5666	92.75	71.8081	65.4398	96.3242	116.436	81.453	105.443	75.1406
7	99458161	99466202	-	ATP5MF	61.2158	64.375	56.6131	53.8812	70.7561	43.9402	49.9113	52.587	62.4799	53.5303	56.7289	76.5787	61.4411	70.5722	60.5247	49.273	44.0695	56.4711	81.7994	55.0782	83.1747	50.6851
7	99416739	99466202	-	ATP5MF-PTCD1	8.09977	4.66065	9.19602	10.4432	4.75541	5.63842	6.27667	9.64032	7.34652	6.17172	5.70654	20.9839	4.22412	4.82986	8.53281	4.11814	9.37501	26.1992	12.3181	4.46247	7.13843	6.06218
11	118401389	118409848	+	ATP5MG	74.0703	81.4732	74.222	73.0058	100.961	52.1011	69.9942	59.6279	85.211	69.5644	69.3409	60.361	73.1955	63.6994	52.673	47.944	55.2149	102.892	88.8591	54.0193	106.912	61.8503
22	42639803	42640602	-	ATP5MGL	7.03419e-06	0.108498	0.0818822	1.27632e-05	0.266163	1.76017e-05	1.01002e-05	0.152127	0.0843483	0.221201	4.99576e-06	0.000125752	2.0913e-05	0.0865499	0.229035	0.206253	9.73807e-06	0.000218918	7.66026e-05	0.142059	0.0773688	1.70387e-05
14	103912288	103921567	-	ATP5MPL	75.8286	109.572	86.7077	86.2796	101.05	67.7668	85.8517	88.6817	91.7779	81.951	80.2325	82.9963	78.2143	79.8827	70.3068	79.3102	56.5783	107.27	136.353	90.3338	114.185	82.8082
1	111449121	111461904	+	ATP5PB	144.717	154.099	149.413	152.265	158.184	105.773	141.064	148.918	115.494	86.7242	117.285	133.297	103.728	121.499	97.4298	143.441	113.488	148.864	169.292	140.012	175.373	128.983
17	75038860	75046980	-	ATP5PD	57.5396	83.1009	75.7784	71.8569	82.5961	62.3101	52.4199	62.0618	59.4456	54.7444	56.7019	61.6185	71.5224	76.7959	55.8791	61.9888	53.7542	78.8107	112.606	65.9528	87.6497	64.2358
21	25724480	25735655	-	ATP5PF	80.7853	78.6335	85.642	68.5907	109.451	55.5702	81.9976	67.3285	78.9229	56.8519	61.4254	46.5224	52.858	57.3823	65.8318	76.3676	83.5171	87.5594	126.252	75.1298	113.528	76.631
21	33903453	33915855	-	ATP5PO	171.001	200.267	171.289	170.644	177.613	111.419	196.246	175.842	175.726	128.29	168.157	171.023	166.677	161.699	130.995	158.807	139.936	260.513	293.388	146.746	229.143	154.2
14	50312329	50326229	+	ATP5S	2.673	7.16014	3.39795	4.59477	5.67796	4.04841	1.41404	3.19437	3.70483	4.42381	3.74683	6.28772	3.13697	4.84663	4.80928	6.6615	2.72667	4.37858	3.06418	4.92764	2.24348	1.36311
X	154428632	154436518	+	ATP6AP1	237.544	373.845	297.586	286.024	310.956	232.167	260.484	257.982	255.127	340.632	235.001	363.423	262.249	328.792	234.051	265.765	185.023	258.324	193.039	285.013	196.961	266.485
5	82278650	82319933	+	ATP6AP1L	1.19582	1.30185	2.04696	1.5316	0.532316	0.704086	0.707022	0.456352	0.842013	0.995366	1.09907	0.000125752	0.83654	0.403889	1.60311	1.41734	2.045	0.000218918	0.766102	1.18086	0.541535	0.340791
X	40580964	40606637	+	ATP6AP2	171.986	228.365	182.834	186.088	208.842	152.783	139.887	167.019	149.287	130.502	125.144	133.297	139.699	126.734	132.369	165.649	131.561	247.378	186.144	129.788	155.728	151.815
17	42458844	42522580	+	ATP6V0A1	70.4821	67.1535	95.8391	87.9387	71.8615	107.898	115.648	125.645	88.3259	96.9911	78.8833	72.9361	118.786	90.7875	66.4138	83.8977	84.5272	89.7566	50.5578	105.87	73.3387	103.255
12	123712318	123761755	+	ATP6V0A2	29.5436	26.0368	32.6694	32.9291	25.6395	28.5148	29.3915	28.2929	21.0501	25.3263	24.0296	17.6054	18.1943	18.5788	19.9241	18.6574	30.3828	45.973	20.6828	24.9578	28.6236	24.0246
7	138706294	138798197	-	ATP6V0A4	7.03419e-06	1.08487e-05	4.09391e-06	1.27632e-05	0.0887268	1.76017e-05	1.01002e-05	0.152127	8.42005e-06	1.10595e-05	4.99576e-06	0.000125752	2.0913e-05	0.317342	0.458048	0.0257712	9.73807e-06	0.000218918	7.66026e-05	8.87864e-07	0.386813	1.70387e-05
1	43974648	43978301	+	ATP6V0B	225.16	251.474	313.028	264.712	368.09	220.901	163.421	213.718	238.031	276.822	217.421	287.972	267.477	259.892	206.342	216.805	160.582	291.162	426.677	306.485	384.881	279.097
16	2513726	2520224	+	ATP6V0C	42.3458	62.4885	40.9796	42.3741	113.469	49.637	28.6846	49.1324	65.3393	81.3976	56.2018	61.6185	68.3858	74.5449	78.0936	67.9206	37.3944	50.3514	53.6219	50.7747	44.4827	47.0268
16	67438014	67481187	-	ATP6V0D1	160.942	168.805	185.945	152.393	206.624	141.518	132.009	135.532	163.77	167.773	175.351	163.477	181.525	162.564	144.965	143.448	111.501	175.135	187.676	130.48	150.699	129.664
8	86098910	86154226	+	ATP6V0D2	0.140691	0.216984	1.02348	0.893437	0.266163	0.528069	1.01002e-05	0.912688	0.0842089	0.663581	0.449624	0.000125752	2.0913e-05	0.173097	2.29012e-05	0.219045	9.73807e-06	0.000218918	7.66026e-05	0.204209	0.696257	0.681564
5	172983760	173034898	+	ATP6V0E1	140.473	191.154	160.154	152.393	159.249	106.842	145.039	115.757	124.448	151.294	111.905	158.447	101.01	121.397	85.6507	110.978	94.7514	151.054	188.442	141.099	152.169	136.139
7	149872968	149880713	+	ATP6V0E2	37.8414	17.1379	16.5197	12.2449	30.9539	17.0601	30.4016	11.2563	23.071	13.4477	17.027	12.5753	24.4575	18.348	22.4432	19.142	32.2254	26.2704	25.2789	23.9252	28.3916	22.1434
7	149867694	149873863	-	ATP6V0E2-AS1	1.55001	0.545447	1.61632	0.90122	1.78305	1.59776	1.01003	1.21691	1.68402	1.70388	1.15759	1.25764	1.47461	0.576983	0.458048	0.932552	1.46832	4.37858	7.66026e-05	1.07744	1.39251	0.518151
3	113747019	113812059	+	ATP6V1A	69.4978	95.7938	92.2766	98.6596	61.9251	111.947	79.3874	88.225	98.3462	108.604	77.4843	62.876	99.755	96.3268	83.3605	138.5	82.9684	126.973	68.1764	85.6966	103.586	104.958
8	20197193	20221697	+	ATP6V1B2	161.013	186.055	197.736	201.786	165.991	154.191	208.367	148.918	116.702	122.207	139.082	132.04	144.718	144.966	101.453	129.738	117.149	151.054	116.436	147.51	190.076	151.133
8	103021020	103073058	+	ATP6V1C1	34.6082	65.526	71.5205	86.2793	67.6918	73.9272	29.2905	59.9322	41.7635	59.7213	48.9585	70.4211	46.4268	65.1988	70.7649	102.474	35.8361	67.8648	77.3687	88.8307	61.1926	65.5989
2	10721649	10785111	+	ATP6V1C2	0.620053	1.31304	0.586258	1.3954	1.00284	0.975084	0.791493	0.341243	0.455451	0.834126	0.48871	1.34413	0.895693	0.652524	0.745103	0.897574	1.85813	0.000218918	7.66026e-05	0.753396	0.516658	0.381953
14	67337864	67360004	-	ATP6V1D	208.142	322.64	215.667	213.018	277.155	254.873	85.7505	199.723	143.478	149.303	215.168	280.427	209.548	195.25	223.058	278.637	106.535	321.81	353.138	241.827	278.113	265.122
22	17592136	17628823	-	ATP6V1E1	91.6554	151.989	111.64	121.505	113.026	80.088	72.2165	91.7232	82.0963	124.087	91.4238	129.524	84.6974	118.026	70.9938	97.1759	57.5519	87.5674	147.843	117.46	121.302	115.863
2	46511835	46542558	-	ATP6V1E2	0.562742	0.759418	0.695968	0.127645	0.79847	0.528069	0.404017	0.152127	0.926214	1.32715	0.299751	0.000125752	0.62741	0.548134	0.916073	1.09522	0.389533	0.000218918	1.53213	0.435054	0.232091	0.511177
7	128862803	128865850	+	ATP6V1F	100.377	145.698	144.145	115.508	155.609	98.7456	77.4684	101.155	99.0198	123.093	103.261	113.177	90.135	104.204	94.1243	91.1169	59.7918	91.9458	160.099	97.5755	139.405	117.737
9	114587714	114598873	+	ATP6V1G1	138.011	140.165	151.311	170.389	212.479	111.947	113.627	157.284	131.69	119.774	110.207	152.16	135.307	145.601	139.927	127.02	101.081	210.162	199.933	131.422	170.581	122.167
6	31544451	31546849	-	ATP6V1G2	0.4924	0.216984	0.777846	0.765805	0.354881	1.76017e-05	0.101012	0.456352	0.0842089	0.995366	0.249793	0.000125752	2.0913e-05	0.259644	2.29012e-05	0.0257712	9.73807e-06	0.000218918	7.66026e-05	0.116174	0.541535	1.70387e-05
6	31530219	31546849	-	ATP6V1G2-DDX39B	4.23306	3.94538	2.5539	3.26675	3.04688	2.415	3.39161	1.82756	3.43653	1.76696	3.62783	4.12324	2.35887	1.58201	3.13594	3.02648	2.23022	2.40704	2.15269	1.94635	2.00046	1.67143
8	53715543	53843312	-	ATP6V1H	38.8991	45.3474	48.6765	53.6054	47.0207	33.7953	29.5936	33.4647	33.8485	32.4043	34.171	46.5283	25.723	37.3596	30.0006	43.41	32.4278	30.6487	43.6635	38.5155	36.9013	33.5663
X	77910656	78050396	+	ATP7A	7.31555	8.78744	3.11137	5.23293	3.72616	16.0176	7.87814	12.9296	5.97824	10.8383	8.79255	11.3178	8.78348	12.6358	14.1988	34.4286	11.6857	30.6487	3.06418	8.06179	8.355	17.0387
13	51932671	52011495	-	ATP7B	7.45624	5.20738	3.64358	4.21187	3.9036	8.62485	10.6052	9.43097	13.9773	16.8104	10.5411	16.3479	19.6582	9.83752	5.49632	8.2464	14.6071	2.1894	3.06418	11.8086	6.03417	7.66742
4	42408375	42657106	-	ATP8A1	1.61787	1.19337	0.859725	2.16976	2.30667	7.21672	6.56512	4.8676	2.35762	3.09667	4.09653	1.25764	2.09132	3.89462	2.06113	3.42739	6.71928	0.000218918	0.766102	2.69023	3.48125	5.11162
13	25372011	26025852	+	ATP8A2	2.11026	5.64132	4.13485	4.59477	2.39539	3.87239	3.23207	0.912688	2.52602	1.54834	2.2481	7.54523	3.3461	3.72153	3.2062	4.47108	3.79786	13.1353	9.95841	5.99308	2.93973	3.40775
18	57646426	57803316	-	ATP8B1	4.78325	2.16975	2.0879	3.57371	1.68565	7.92079	0.101012	2.89015	10.7777	2.76488	1.79848	1.25764	6.06479	2.70252	4.35126	5.87553	0.681675	2.1894	2.29815	1.11871	8.89653	4.25969
1	154325560	154351305	+	ATP8B2	47.9028	47.9511	30.4996	29.2278	25.9056	67.5906	37.9767	49.2844	62.4768	81.8402	42.3142	51.5584	119.204	73.1327	95.4981	44.1953	25.1242	35.0271	25.2789	25.7657	38.4484	50.6049
19	1782075	1812277	-	ATP8B3	3.16539	5.74981	2.86574	2.68029	4.34719	1.93621	3.53507	3.34648	8.33586	5.41916	3.99662	3.77268	6.27392	4.55815	12.1377	6.79035	4.28476	8.75694	7.66033	2.75237	2.32084	3.40775
15	49858238	50119223	-	ATP8B4	0.140691	0.867905	0.122821	1.27632e-05	0.354881	0.352052	1.01002e-05	0.304239	0.0842089	1.54834	0.199836	2.51516	0.209151	0.201946	2.29012e-05	0.28347	9.73807e-06	0.000218918	7.66026e-05	0.301874	0.464174	0.340791
9	35406755	35483030	+	ATP8B5P	0.844109	0.542445	0.695968	0.638173	1.24206	1.76019	0.303015	0.608464	0.589412	1.10596	0.899242	2.51516	0.209151	1.78979	0.916073	1.9071	1.66203	0.000218918	1.53213	1.2077	1.16042	1.02234
20	51596775	51768412	-	ATP9A	7.31556	2.38672	7.3281	6.63688	5.4118	17.7777	3.03006	3.65071	46.0577	14.8197	9.69179	6.28772	18.6126	5.42362	18.321	5.07667	20.8395	8.75694	3.8302	5.2384	14.0797	7.15626
18	79069275	79378283	+	ATP9B	14.9125	21.8058	14.6562	17.358	17.5662	23.2343	19.3923	23.2732	25.0918	27.7593	21.232	36.4682	36.3886	25.0697	25.4204	25.989	21.4238	26.2704	6.89431	28.5446	16.0911	22.3207
1	46635039	46668428	-	ATPAF1	93.4844	69.3232	69.1056	68.411	81.4433	46.9966	187.154	68.2985	70.9812	40.8095	68.3417	69.1636	53.9556	56.3136	64.8106	73.4189	98.7441	100.703	84.2628	63.8008	80.9967	69.8584
17	18018020	18039167	-	ATPAF2	27.5037	22.0228	21.1246	20.9317	24.0426	17.2497	27.4725	21.752	22.3131	15.9257	23.8298	15.0903	17.3578	19.7327	35.955	22.0075	31.3566	30.6487	20.6828	19.9414	19.8044	17.2091
3	142449235	142578827	-	ATR	7.10453	7.81106	6.46838	11.2316	4.34719	16.1936	7.97915	12.4732	10.2725	12.829	12.2896	13.8328	16.7304	13.7033	7.78645	24.1854	19.8657	24.0812	9.19238	13.7352	12.5325	20.1057
2	27212031	27217179	+	ATRAID	150.738	200.913	140.777	137.46	196.103	130.795	182.931	138.754	169.607	138.96	135.317	168.509	152.436	158.166	161.828	164.988	128.91	247.399	189.558	151.726	197.105	169.77
3	48446710	48465656	+	ATRIP	10.4809	10.5232	11.9542	8.2961	10.1139	7.92079	10.6052	6.99717	9.00946	10.0642	10.1217	11.3178	12.1296	8.88549	7.55743	9.4324	16.2626	17.5137	9.19239	8.70108	7.65875	5.79317
20	3471018	3651123	+	ATRN	32.6386	27.4472	21.4112	19.2725	25.8169	36.7876	37.0676	34.9858	45.5526	34.5057	30.4742	33.9531	28.8599	32.4839	22.4432	23.3862	33.7911	32.8379	22.2148	18.1036	34.5031	51.1161
10	115093365	115948999	+	ATRNL1	11.114	5.8583	6.09992	7.65794	7.62975	8.44884	12.7262	10.9521	14.3983	3.42845	5.39543	3.77268	5.01914	5.62556	8.24447	11.2228	19.0866	21.892	4.59623	3.00986	8.58708	7.83781
X	77504878	77786270	-	ATRX	48.4655	46.5408	34.1021	33.695	32.4709	37.3156	42.4208	32.7041	44.2897	33.7315	45.5117	37.7257	42.2443	32.455	40.3062	50.3821	62.3237	56.9189	45.1956	36.1182	30.635	32.544
6	16299112	16761491	-	ATXN1	15.8973	7.37711	8.88378	11.2316	7.98462	10.385	12.8272	8.97463	14.5667	12.1655	10.7409	10.0603	16.103	19.1846	11.2216	12.0989	12.1726	10.9461	6.89431	20.0568	10.0569	13.8013
22	45671798	45845308	+	ATXN10	166.57	161.537	150.577	147.671	152.063	113.531	207.763	111.194	146.005	125.968	134.035	164.735	110.421	125.637	134.659	133.254	157.27	157.621	141.715	145.582	139.174	128.301
16	71845991	71857334	+	ATXN1L	3.86881	1.95277	3.60264	3.06318	2.30667	10.209	5.75711	11.2563	6.39925	13.1608	8.44285	12.5753	10.0383	8.68355	14.1988	12.4469	7.98523	4.37858	3.06418	8.89639	7.27195	10.564
12	111452214	111599677	-	ATXN2	41.7126	40.7911	27.7976	36.2475	33.8903	45.4124	57.3691	40.9182	53.9095	53.3067	43.3632	38.9832	63.3663	55.3608	35.1882	40.4585	36.4205	59.1081	29.1091	53.5466	29.1652	45.3229
16	28823048	28837238	+	ATXN2L	33.8344	32.763	16.9488	33.0567	29.0995	29.2189	32.3205	31.7915	47.4891	71.4444	34.2708	40.2407	46.4268	56.1689	30.6877	29.4683	27.364	30.6487	8.42636	39.4038	21.429	25.558
14	92058552	92106622	-	ATXN3	16.249	16.0561	15.2293	11.2316	20.76	15.1375	13.5342	12.6253	11.4513	7.40987	11.4903	10.0603	7.31957	10.0395	13.9698	15.6165	15.094	15.3245	13.0225	11.0628	12.5325	10.0528
3	63864557	64003461	+	ATXN7	8.51138	7.59408	6.14086	8.42373	5.67796	12.6732	5.0501	10.8	11.9565	13.0502	15.5369	16.3479	15.2665	18.925	13.9698	9.44467	7.1088	15.3245	2.29815	11.8973	6.18889	10.564
7	105604774	105876586	-	ATXN7L1	1.61787	1.7358	2.37447	2.42502	2.57283	1.58417	2.62606	1.0648	1.01041	2.10132	2.34801	2.51516	2.92784	1.78864	2.06113	0.940602	2.045	2.1894	2.29815	0.807957	1.62459	2.21505
1	109483905	109492799	+	ATXN7L2	11.1844	4.23099	7.45092	3.70134	7.3636	5.28053	7.47414	6.54084	10.5251	2.98607	9.0923	2.51516	6.69218	4.38505	6.8704	4.50974	15.6783	4.37858	1.53213	5.2739	4.79639	2.89659
17	44191805	44198162	-	ATXN7L3	6.8935	7.37711	7.98311	5.74346	4.70206	11.0891	7.47414	8.97462	14.5667	13.4926	9.19221	3.77268	15.2665	13.9052	13.0537	10.4239	7.98523	8.75694	7.66033	9.6156	7.11723	9.54168
12	74537771	74541453	+	ATXN7L3B	64.0111	61.512	70.3743	77.4727	46.3108	71.639	84.1345	74.8392	65.087	65.251	63.3962	90.5414	58.1381	64.7372	52.4439	75.364	63.2975	87.5674	49.7917	96.5374	44.0958	67.3028
9	91213815	91361970	-	AUH	17.0228	25.7113	17.9313	21.4422	19.8728	16.5456	15.7563	18.1014	14.5667	21.6766	14.8874	16.3479	29.4874	18.7807	19.9241	19.5078	20.3526	19.7028	26.811	16.4786	23.1309	22.3207
1	25831913	25859459	-	AUNIP	1.9123	0.759418	0.573192	0.765806	0.975932	0.352052	3.73708	0.776012	2.69443	0.774512	1.45242	0.000125752	0.21792	0.26165	2.29012e-05	0.631871	4.1301	0.000218918	6.12833	0.408418	3.01709	1.53355
2	74526648	74529898	-	AUP1	138.311	140.899	148.38	137.901	145.903	103.961	125.222	102.002	116.87	135.555	133.296	107.881	148.324	130.82	109.816	93.5909	107.004	131.351	134.054	166.539	136.595	121.224
20	56369389	56392338	-	AURKA	6.40112	2.71218	3.88922	4.08424	14.9046	5.28053	29.4925	4.8676	14.8193	3.09667	11.1406	5.0302	6.69218	7.15455	22.9013	16.8278	21.9107	10.9461	36.7693	2.9921	21.7384	5.45239
1	1373730	1375439	-	AURKAIP1	115.15	90.5862	114.26	97.2556	133.697	83.2562	102.214	74.6871	104.913	101.637	103.211	85.5114	96.8269	112.512	113.361	106.644	96.2124	107.27	160.865	131.663	117.047	102.402
17	8204731	8210627	-	AURKB	13.2243	0.650932	1.55569	2.16976	14.1062	2.64027	57.2679	5.17183	21.3869	2.65429	9.14225	2.51516	9.41086	2.9426	14.6568	9.58638	30.5776	2.1894	33.7052	1.92666	23.4404	5.28201
19	57231009	57235549	+	AURKC	1.19582	1.7358	0.409395	0.127645	2.39539	2.11222	1.01002e-05	0.608464	0.25261	0.552986	0.249793	0.000125752	0.83654	1.03857	0.458048	0.785983	0.681675	0.000218918	7.66026e-05	0.426175	2.08876	2.89659
7	69598919	70793069	+	AUTS2	3.65778	5.09889	2.21071	4.3395	4.43591	5.80858	4.04008	2.89015	12.0407	7.52046	4.74598	1.25764	5.85566	8.45277	6.64138	6.86768	5.74547	6.56776	5.36226	6.14402	5.02847	6.98587
15	33866227	34039103	-	AVEN	31.0911	47.0833	26.6513	19.9106	38.8585	22.0022	22.5234	23.2732	25.4286	30.856	35.8196	41.4982	38.8982	31.2435	33.8939	49.053	16.6521	32.8379	41.3655	33.6767	22.5894	24.7061
12	57797376	57816070	-	AVIL	0.914451	1.08487e-05	0.942355	0.510541	0.177814	0.352052	0.303015	0.456352	1.51562	1.54834	1.09907	0.000125752	0.838236	1.09627	0.916073	1.01856	0.973817	0.000218918	2.29815	1.05672	0.850979	1.70676
7	32495426	32588742	+	AVL9	12.9429	17.1409	17.2763	17.8685	15.8805	13.2013	15.8573	11.8648	16.5033	12.3866	16.0364	12.5753	10.8748	16.04	14.1988	16.0348	14.7045	10.9461	16.0866	12.4834	13.925	14.9803
10	97677424	97687259	-	AVPI1	123.52	131.703	93.3001	117.804	162.531	83.6081	195.034	290.078	85.3793	170.537	269.921	451.449	150.155	260.824	161.912	151.926	178.304	175.135	113.372	203.285	61.502	192.367
12	63142759	63152811	-	AVPR1A	2.03992	2.82067	0.695968	1.5316	2.04052	6.16061	0.606021	7.14928	16.5033	1.10596	8.44285	3.77268	0.209151	1.00972	5.26731	7.13826	3.99262	19.7028	0.766102	1.26077	4.48695	2.21505
16	287440	352677	-	AXIN1	17.3041	13.5609	11.2173	10.4658	27.1477	17.9537	13.7362	13.6901	18.6083	23.778	10.1414	10.0603	29.6965	23.2523	5.26731	8.51698	6.03762	15.3245	3.06418	18.4942	13.3835	13.8014
17	65528565	65561623	-	AXIN2	0.914451	0.650932	0.61409	4.21187	1.06462	2.11222	0.303015	0.760576	3.03123	1.99072	1.59865	2.51516	7.73783	3.51958	0.458048	1.98428	0.389533	4.37858	1.53213	2.88556	2.32084	3.74853
19	41219199	41261768	+	AXL	123.591	80.2804	72.6665	53.4777	100.783	82.2001	71.8121	91.4191	126.722	110.927	90.6738	70.4211	179.224	118.047	74.8871	52.0935	80.7282	32.8379	71.2405	174.607	60.7285	64.9175
7	99966727	99976113	-	AZGP1	1.19582	4.01402	0.491273	4.3395	0.443598	1.05612	1.01002e-05	0.304239	4.12583	0.774176	1.54869	1.25764	10.8748	1.90404	12.1377	4.71589	0.389533	2.1894	9.95841	0.985529	1.23778	2.04466
3	28322353	28349128	-	AZI2	26.1672	25.0604	23.1715	27.9515	29.9867	19.1859	28.1795	30.8788	19.6187	25.4369	22.431	32.6956	19.4491	22.56	16.2599	35.1118	23.6636	28.4596	22.9808	30.8979	25.9933	25.0469
8	102826302	102864201	-	AZIN1	129.639	123.567	147.751	199.233	92.3552	131.308	140.293	134.62	137.751	164.013	126.941	174.795	141.581	177.734	172.218	245.296	154.251	225.486	128.692	239.17	184.043	196.287
8	102864271	102977877	+	AZIN1-AS1	1.12548	0.542445	0.655029	0.765805	1.24206	0.704086	1.71704	0.760576	0.842013	0.221201	0.9492	0.000125752	1.04567	0.490436	0.229035	1.04368	1.0712	0.000218918	7.66026e-05	1.13647	0.850979	0.511177
1	33081113	33120532	+	AZIN2	1.40684	0.542445	1.92414	1.02107	0.79847	0.352052	1.51504	0.912688	1.26302	1.88013	0.999157	1.25764	0.418281	0.95202	1.14509	0.721558	3.99262	0.000218918	1.53213	1.12759	0.696257	1.5335
15	44711487	44718160	+	B2M	1591.13	2987.4	2076.92	2025.52	2588.79	1498.61	1056.48	1415.71	1183.69	1496.46	1338.12	1609.62	1223.62	1655.24	1207.58	1648.65	857.048	2500.04	2172.45	1276.33	2237.98	1683.59
3	161083883	161105373	-	B3GALNT1	21.3136	19.3107	20.1011	20.0383	20.76	15.8416	41.4107	11.8648	21.3027	13.7138	11.8899	16.3479	8.9926	10.0395	11.6797	13.2328	30.7723	32.8379	7.66033	13.0605	20.8101	14.8237
1	235447190	235504482	-	B3GALNT2	26.7318	15.0417	20.5836	20.0221	13.7344	21.2572	36.5016	15.5736	19.9109	14.6815	17.6371	23.893	10.8748	16.2692	6.09428	14.8159	24.0463	10.9461	13.7885	22.5597	21.4697	15.6217
1	193178730	193186614	-	B3GALT2	4.8536	1.51883	0.941603	5.1053	0.709752	0.528069	4.34309	1.0648	3.19963	0.663581	1.94835	1.25764	2.0913e-05	0.576983	0.916073	0.837522	5.55071	4.37858	1.53213	0.284117	2.08876	0.511177
6	33277140	33278826	+	B3GALT4	2.74334	10.5232	4.21673	6.38162	8.8718	8.0968	2.52505	7.45351	3.45223	9.84296	4.64607	5.0302	5.4374	9.52017	9.84756	14.2379	2.62929	0.000218918	11.4905	4.93652	4.64167	10.3936
21	39612940	39662890	+	B3GALT5	0.0703489	0.867905	0.0818822	0.127645	0.0887268	0.528069	0.505019	1.52112e-05	1.09461	0.221201	0.9492	0.000125752	2.0913e-05	0.0577009	1.3741	0.450974	0.0973905	2.1894	1.53213	0.346268	0.309452	0.851951
21	39597148	39612823	-	B3GALT5-AS1	0.4924	1.84429	0.327517	0.510541	0.354881	1.76017e-05	0.303015	1.36902	2.02082	1.10596	2.09823	5.0302	0.62741	0.0865499	0.68706	0.322125	0.779055	2.1894	7.66026e-05	1.06544	0.696257	1.87427
1	1232249	1235041	+	B3GALT6	69.4978	58.3659	93.9552	86.7898	102.735	62.4861	55.652	60.3885	70.2232	108.604	76.635	76.7087	52.2825	87.0086	77.1772	81.0849	79.5601	96.3242	75.0706	93.8205	69.9344	78.5483
11	62615296	62622176	-	B3GAT3	29.2623	36.4515	45.5655	37.3962	55.6263	38.0197	24.6444	20.383	39.2375	44.6803	28.2261	38.9832	44.7538	43.2447	32.5198	37.096	27.364	30.6487	52.8559	34.7774	26.8443	30.1585
13	31199975	31332275	+	B3GLCT	13.4353	9.76382	11.8723	9.70005	11.5333	11.2651	12.2212	6.99717	12.0407	7.52047	6.64437	6.28772	9.20173	7.58729	9.61855	10.6687	17.5285	10.9461	7.66033	11.2847	18.1799	9.2009
9	120793496	120801729	+	B3GNT10	0.984793	2.49521	1.67851	1.5316	0.709752	1.05612	1.51504	5.32394	0.505211	0.663581	1.54869	0.000125752	0.418281	1.12511	1.60311	5.55341	2.72667	0.000218918	0.766102	1.73133	1.39251	1.36311
2	62196127	62224732	+	B3GNT2	83.7068	109.138	73.1583	109.763	87.6531	80.9679	100.901	145.572	72.0757	80.7339	77.3347	148.387	89.5076	115.166	81.0704	108.904	55.0198	94.135	81.1989	148.342	121.302	129.835
12	122203681	122208953	+	B3GNT4	0.338483	1.52474	1.25522	1.25906	0.942807	1.79527	1.22669	2.34988	0.762893	1.02367	0.619126	2.28697	3.54737	2.27816	0.835713	1.8924	0.185033	0.000218918	7.66026e-05	1.52064	0.809561	0.897644
3	183253244	183273392	+	B3GNT5	11.8878	21.1549	24.8091	16.7198	20.6713	23.5863	0.808024	16.4281	11.4513	19.0223	6.74429	2.51516	12.1296	15.4919	24.7334	35.1115	5.94023	17.5137	36.0033	15.4755	17.6383	25.0469
2	231395624	231401165	+	B3GNT7	2.673	3.25461	1.63757	1.1487	2.30667	1.58417	9.49418	3.80282	7.57805	3.31786	5.49534	3.77268	1.88219	1.93289	4.58027	2.6543	11.1988	2.1894	4.59623	3.32061	5.26056	1.70388
19	41425359	41428731	-	B3GNT8	0.281374	0.108498	0.327517	1.27632e-05	0.621034	0.880103	1.01002e-05	0.456352	0.168409	1.10595e-05	0.799327	0.000125752	2.0913e-05	0.576983	0.229035	0.115966	0.584294	2.1894	2.29815	0.790199	0.850979	0.681564
16	67148102	67151000	-	B3GNT9	21.0243	38.6472	32.6304	31.4321	25.3246	19.4035	7.67856	23.7044	20.098	44.1853	25.9137	38.0828	20.2989	21.7846	23.5306	38.9173	12.6748	41.5876	18.2632	29.1162	13.1511	24.5914
17	82942149	83051811	-	B3GNTL1	7.91996	6.42445	11.1425	6.44117	7.84498	6.62974	9.01906	5.62311	9.29537	5.58669	7.24918	4.04844	6.02959	6.58087	5.59119	4.77826	13.6604	4.37858	4.71505	3.11225	4.12832	5.73921
12	57625895	57633240	-	B4GALNT1	0.140691	0.325471	0.368456	0.382909	0.709752	1.05612	1.01002e-05	0.152127	0.25261	1.10595e-05	0.199836	0.000125752	0.62741	0.519285	2.29012e-05	0.18039	0.292152	0.000218918	7.66026e-05	0.13318	1.08306	0.851951
12	460377	561893	+	B4GALNT3	3.02471	14.2118	2.25165	2.04213	1.15334	5.63256	0.303015	6.99717	6.39925	10.2853	2.44793	2.51516	17.9852	4.78894	10.3056	4.03299	1.5581	2.1894	7.66026e-05	0.9145	3.01709	8.0082
11	369795	382118	+	B4GALNT4	0.562742	0.976392	0.941603	0.382909	0.354881	1.76017e-05	1.01003	1.52112e-05	3.78903	2.32251	0.74937	0.000125752	1.67306	0.490436	1.14509	0.515399	2.33715	0.000218918	7.66026e-05	0.754685	1.54723	1.02234
9	33110641	33167359	-	B4GALT1	36.4371	43.7202	26.8151	38.8002	13.5739	26.9306	59.187	95.6785	109.208	172.971	103.762	204.976	157.893	216.137	55.65	106.43	59.2075	67.8648	68.9424	209.19	79.4498	125.745
9	33166948	33179984	+	B4GALT1-AS1	0.633084	0.325471	0.573151	0.638173	0.621034	0.352052	0.101012	0.304239	0.168409	0.442391	0.74937	0.000125752	0.83654	1.09627	0.916073	0.708673	0.292152	0.000218918	2.29815	0.257481	0.386813	0.340791
1	43979202	43991172	+	B4GALT2	40.0244	38.6213	37.5414	40.4594	60.2396	34.1474	51.511	29.9661	52.1201	36.607	33.3217	23.893	34.5064	44.3115	19.2371	25.9244	17.5285	30.6487	16.8526	28.9087	36.9786	29.9881
1	161171310	161177969	-	B4GALT3	77.4466	79.1956	87.7743	70.3257	85.346	60.1978	97.7706	59.0194	68.5391	85.822	64.0954	71.6786	76.5414	65.4303	46.2606	43.9247	59.7915	87.5674	51.3238	65.8079	64.3649	62.0206
3	119211742	119240906	-	B4GALT4	93.9779	83.644	66.8938	74.027	59.8843	50.5168	110.295	39.5493	59.9509	54.6338	38.5673	45.2708	46.0085	40.9365	42.3673	60.1198	64.5633	83.1891	49.0257	50.4925	47.4998	57.0797
20	49632946	49713885	-	B4GALT5	23.9162	18.5513	21.534	26.5475	16.2354	58.0856	25.8565	21.9042	59.3614	23.3355	29.3751	20.1204	50.8186	24.8967	26.3365	23.4377	27.364	37.2163	19.9167	18.6451	49.5884	38.6778
18	31621036	31684724	-	B4GALT6	0.703426	0.325471	0.941603	0.382909	0.354881	0.880103	0.909026	0.760576	0.421011	0.995366	0.299751	1.25764	0.209151	1.529	2.29012e-05	1.18542	0.194771	0.000218918	0.766102	0.612627	0.541535	0.851951
5	177600118	177610346	+	B4GALT7	36.2261	37.8619	34.6754	36.5028	51.9887	36.7876	43.9358	30.1182	35.701	39.7036	42.1642	31.4381	30.1147	43.7062	35.2679	43.783	35.7387	45.973	40.5994	42.1646	41.6203	45.6637
11	66345372	66347691	-	B4GAT1	36.8591	19.3107	26.6104	17.6132	23.6877	17.7777	64.3381	19.3183	36.7114	20.3495	28.8755	28.923	22.3769	14.0783	19.0081	17.1241	54.2411	43.7838	21.4488	38.1693	26.7669	26.0692
17	19335375	19378194	-	B9D1	16.081	13.1533	10.1061	14.9921	20.416	11.2248	20.7723	18.722	15.2093	12.4185	13.2933	16.8908	14.4976	17.4143	11.6518	16.6479	9.43421	24.7911	28.5024	19.6773	16.5113	11.3449
19	41354417	41364174	-	B9D2	8.93342	11.9292	9.74159	10.0829	16.5015	10.209	7.45133	12.3211	8.41083	8.51582	12.7385	16.3479	13.3843	10.1837	8.91936	15.8428	9.54332	21.892	13.0225	11.8707	12.0586	8.0082
8	103140693	103230306	+	BAALC	0.844109	4.33948	3.27513	3.57371	2.83898	1.76019	0.303015	0.304239	1.17882	1.76953	0.699412	3.77268	0.62741	1.06742	3.43521	1.12099	0.779055	4.37858	3.06418	0.488326	2.24348	4.94123
19	17267376	17279354	+	BABAM1	90.3888	106.751	85.8909	73.8987	99.4529	76.5672	81.1046	55.673	77.97	82.5039	74.2373	79.2238	100.173	84.9875	94.124	77.0263	75.4701	78.8107	91.9231	75.5334	88.1142	85.875
2	27888709	28338901	+	BABAM2	99.3933	95.4685	93.0545	61.7727	124.738	69.522	50.5008	87.9207	84.9584	66.0228	156.017	135.812	79.2602	63.5825	106.491	61.8602	61.4472	116.027	90.391	63.6401	108.615	76.5038
11	117285686	117316257	-	BACE1	79.7673	76.0496	59.0744	53.478	50.658	78.6797	57.0659	99.9374	96.24	112.697	103.261	120.722	99.964	93.0386	82.9023	86.9213	46.5481	94.135	39.0674	117.308	63.1265	85.7046
11	117291346	117292171	+	BACE1-AS	7.03419e-06	1.08487e-05	0.0822805	1.27632e-05	0.0887268	1.76017e-05	1.01002e-05	1.52112e-05	0.254152	1.10595e-05	0.199836	0.000125752	2.0913e-05	0.115399	2.29012e-05	0.0258251	9.73807e-06	0.000218918	7.66026e-05	0.31108	0.15473	0.170404
21	41167801	41282535	+	BACE2	16.882	24.4095	25.9962	31.0146	22.5343	21.122	6.26212	25.0985	18.1031	24.7733	16.1363	46.5283	22.5861	31.6762	17.405	21.8787	13.6333	41.5946	13.7885	21.2465	14.3118	24.3653
21	29298795	29361897	+	BACH1	16.0379	14.2118	9.82536	19.0172	9.58154	21.2981	13.1302	18.4056	15.0719	12.3867	10.9907	30.1806	21.3313	21.0021	23.1303	27.8569	16.7495	32.8379	6.89431	27.5239	12.6099	16.5275
21	29372501	29373981	+	BACH1-IT2	0.0703489	1.08487e-05	0.204699	1.27632e-05	8.87179e-06	0.176035	0.101012	0.152127	8.42005e-06	1.10595e-05	4.99576e-06	0.000125752	2.0913e-05	2.8849e-06	0.458048	0.0128862	0.0973905	0.000218918	7.66026e-05	0.142059	0.0773688	0.340791
6	89926528	90296909	-	BACH2	1.12548	1.62731	0.655029	1.1487	1.68565	4.75248	0.101012	5.47605	9.09366	5.75095	2.04827	1.25764	19.8673	2.79835	0.68706	0.2577	1.16858	0.000218918	7.66026e-05	1.83787	4.17751	3.74853
11	64269828	64284705	-	BAD	57.5396	54.3522	74.8376	53.7332	73.9906	43.3001	44.643	45.1773	61.2978	67.9054	55.7026	71.6786	55.8376	58.9396	59.7722	49.8795	43.4317	56.9189	91.9233	63.6127	75.1183	58.613
9	33252471	33264762	-	BAG1	46.496	35.0412	48.39	35.737	40.5441	23.9383	57.975	27.5323	38.9006	35.501	42.6139	32.6956	30.9512	32.8879	28.1686	23.064	34.0833	37.2163	42.8975	38.1959	46.494	29.6473
6	57172306	57185215	+	BAG2	50.2944	48.7106	59.4026	49.266	60.062	41.188	18.8873	37.8759	36.964	37.2705	36.0195	50.3008	36.5977	38.2826	37.329	49.0787	42.2632	32.8379	39.8334	36.4379	36.9012	39.189
10	119651370	119677818	+	BAG3	68.5833	56.9556	90.6391	71.3464	86.6774	74.6313	24.9474	34.6816	58.0141	45.0122	51.6562	46.5283	113.139	71.7763	71.6809	53.6271	31.1618	35.0271	58.9841	62.3902	52.064	49.4122
8	38176588	38213302	+	BAG4	13.5056	14.7542	15.1475	12.2527	17.4775	13.9054	16.7663	13.6901	11.4513	10.7277	11.1035	7.54523	10.6656	13.5346	11.4506	16.8278	12.1726	6.56776	15.3206	13.4838	17.1012	14.3125
14	103556544	103562815	-	BAG5	33.1309	41.9846	42.3722	47.7344	36.197	43.8283	56.3588	44.5688	33.6803	38.1553	36.2194	47.7858	26.5595	39.0905	35.955	50.8178	35.8361	30.6487	30.6411	45.9117	35.354	34.2478
6	31639028	31652701	-	BAG6	23.5646	30.3763	17.8904	18.6343	28.8334	23.7623	22.4224	27.5323	36.6273	33.5102	29.8652	21.3779	42.8717	35.1525	29.0846	24.5867	22.9818	32.8379	19.9167	20.959	18.4709	22.4911
21	10413532	10491616	+	BAGE4	0.0695383	0.469115	0.078681	0.0613338	0.0426335	0.169153	0.389428	0.14618	0.337419	0.21944	0.264029	0.000125752	0.200974	0.401959	0.55017	0.563343	0.608237	0.000218918	0.368115	0.39315	0.11649	1.70387e-05
21	10413532	10491616	+	BAGE5	0.0715064	0.482393	0.0809081	0.0630695	0.0438401	0.17394	0.400451	0.150318	0.346969	0.225651	0.271503	0.000125752	0.206663	0.413336	0.565742	0.579293	0.625453	0.000218918	0.378532	0.404275	0.119787	1.70387e-05
17	81399721	81466333	+	BAHCC1	0.351716	0.216984	0.0818822	0.893437	0.443598	0.176035	1.01002e-05	1.52112e-05	0.421011	0.442391	0.199836	0.000125752	1.04567	0.346191	0.68706	0.244815	1.26596	0.000218918	7.66026e-05	0.0976659	0.15473	0.511177
15	40439721	40468243	+	BAHD1	20.8916	17.4664	6.42744	4.85003	12.598	21.8261	11.4132	16.1239	21.8921	22.8932	14.5377	16.3479	22.7952	23.6562	12.8247	10.0761	5.74547	8.75694	7.66033	10.7875	11.991	16.8683
17	81035147	81117433	+	BAIAP2	25.9561	17.5749	21.3702	14.4224	28.3897	25.6985	4.24209	4.41127	19.1135	22.672	8.94243	10.0603	31.5786	27.2045	12.8247	11.6093	4.18738	10.9461	19.9167	20.4744	18.7214	17.3795
17	81029133	81034720	-	BAIAP2-AS1	4.3612	2.82067	1.55569	1.02107	3.63744	1.76019	1.61604	1.36902	4.21003	3.98143	2.89755	3.77268	6.69218	4.3562	3.43521	2.11313	3.21357	0.000218918	3.06418	1.22525	2.55292	2.72621
7	98291650	98401116	-	BAIAP2L1	22.4391	22.6737	21.2883	26.037	21.2036	17.0737	7.77715	19.1661	19.2819	20.3495	18.4843	17.6054	15.4756	20.3386	12.1377	17.9101	12.27	17.5137	17.6187	17.9348	14.9307	15.3348
22	38084889	38110670	-	BAIAP2L2	0.0703489	0.542445	1.02348	0.382909	1.24206	0.704086	1.01002e-05	0.304239	8.42005e-06	1.54834	0.249793	2.51516	1.04567	1.38476	2.29012e-05	1.0308	9.73807e-06	2.1894	7.66026e-05	0.65702	0.15473	0.170404
16	1333605	1349442	+	BAIAP3	14.9254	6.35043	5.1978	6.15044	8.31467	4.25205	12.3763	13.6163	11.8893	5.13356	10.2333	2.56215	5.88718	4.17937	10.383	5.13044	20.3697	4.40375	3.08833	9.20398	7.33302	3.62279
6	33572546	33580294	-	BAK1	86.3095	62.9223	97.1075	90.3635	81.0882	71.639	64.4391	69.3631	78.5591	72.8821	81.4309	95.5715	94.3176	89.3454	67.1007	80.6468	30.7723	61.2973	73.5385	85.3681	74.8081	77.1852
10	28677495	28682940	+	BAMBI	175.081	96.2278	81.3869	242.501	115.688	64.5983	145.443	86.2476	85.7161	66.2464	121.997	121.979	101.428	66.9297	132.14	111.223	75.2753	109.459	116.436	49.7914	109.389	98.654
11	66002079	66004147	+	BANF1	89.5457	79.846	87.1112	76.3244	95.2823	62.3099	107.467	50.0448	93.8842	60.3849	79.0791	75.4512	86.1613	72.0353	75.3452	56.2812	85.5981	91.9458	131.756	67.6314	89.4294	58.2495
4	101790607	102074813	+	BANK1	7.03419e-06	1.08487e-05	4.09391e-06	0.255277	8.87179e-06	1.76017e-05	1.01002e-05	0.152127	8.42005e-06	1.10595e-05	0.0999203	0.000125752	2.0913e-05	0.432738	2.29012e-05	0.30924	9.73807e-06	0.000218918	7.66026e-05	0.177574	7.73611e-06	0.170404
16	87951432	88077319	+	BANP	12.5157	13.7639	25.0853	16.9751	21.8246	12.8256	10.5944	11.1042	12.2933	17.9164	13.0889	12.5753	17.7761	13.6167	18.779	13.7539	17.8806	24.0812	18.3847	16.5089	11.0626	12.9494
3	52401004	52410106	-	BAP1	54.6556	54.6774	34.962	29.9936	75.499	48.4047	42.2188	56.7378	75.9489	79.9602	68.5419	79.2238	72.3589	75.094	54.963	65.5972	51.5144	74.4324	21.4488	48.6993	46.9582	59.465
2	214725646	214809712	-	BARD1	9.84786	2.71218	6.46838	4.21187	7.54104	4.57646	29.3915	9.12674	10.6935	5.08738	8.4928	10.0603	7.94696	5.22168	12.5957	15.2428	23.274	13.1353	12.2565	4.6879	10.2117	8.86013
9	93951627	93955327	-	BARX1	0.0703489	0.759418	0.61409	1.1487	1.50821	0.704086	1.11103	11.2563	8.42005e-06	0.995366	0.199836	0.000125752	2.0913e-05	2.74066	0.229035	2.25487	9.73807e-06	2.1894	5.36226	6.47253	0.0773688	1.02234
5	17216823	17276846	+	BASP1	80.8232	95.9013	77.9487	113.464	85.2584	117.58	10.5042	52.1744	38.7322	68.1264	79.3823	85.5114	95.1539	170.214	33.6648	50.8425	22.1055	96.3241	112.606	116.131	82.3126	123.02
5	17130028	17217423	-	BASP1-AS1	0.0703489	1.08487e-05	0.0409432	0.127645	8.87179e-06	0.176035	1.01002e-05	0.152127	8.42005e-06	0.331796	0.249793	0.000125752	2.0913e-05	0.0288519	2.29012e-05	1.28849e-06	0.486913	0.000218918	0.766102	0.13318	0.0773688	1.70387e-05
14	75522441	75546992	+	BATF	0.140691	0.650932	0.573151	0.255277	0.621034	0.528069	1.01002e-05	0.456352	0.505211	0.442391	0.349708	0.000125752	2.0913e-05	0.807775	3.89323	1.8812	0.0973905	2.1894	1.53213	0.319632	0.0773688	1.87427
11	64987945	64997046	-	BATF2	0.0703489	1.08488	0.61409	1.40397	0.177445	0.176035	0.101012	0.152127	0.33681	0.221201	0.349708	0.000125752	0.83654	0.721228	2.29012e-05	0.322125	9.73807e-06	2.1894	0.766102	0.639263	0.15473	0.170404
1	212686417	212699986	-	BATF3	1.75855	2.27823	3.60264	2.80792	5.05693	2.46426	0.101012	0.912688	2.18922	4.20262	0.599497	2.51516	1.67306	1.67325	1.83212	1.30138	0.486913	0.000218918	3.06418	0.861228	3.24917	2.38543
19	48954860	48961799	+	BAX	60.1423	37.5364	37.7868	29.483	58.6425	52.6291	36.6636	24.1858	87.1474	53.7493	42.0645	40.2407	69.8494	48.3223	57.7112	20.0747	32.6225	54.7297	60.5161	12.5722	65.0605	53.1607
14	34752731	34875648	-	BAZ1A	26.8705	24.9519	29.8037	36.8856	23.5103	25.3465	18.7863	15.6676	19.1135	23.4461	18.4843	20.1204	16.103	20.2231	15.8019	23.5928	22.1055	10.9461	34.4712	24.4602	22.8989	25.2173
7	73440398	73522286	-	BAZ1B	40.1652	44.0456	25.0956	35.6094	23.8651	22.3542	49.1879	22.0563	46.0577	61.6014	32.4725	54.0734	35.1338	48.1778	27.7105	39.1187	50.4432	35.0271	42.8975	77.0666	25.2197	22.6615
12	56595596	56636380	-	BAZ2A	52.194	45.89	38.2508	35.8646	18.1684	87.4808	51.2081	72.8487	109.771	114.577	75.3798	88.0264	121.714	98.4976	89.7214	73.3714	55.5899	61.2973	27.577	69.9606	56.7739	73.5863
2	159318979	159712436	-	BAZ2B	37.9388	37.2373	20.0606	32.8976	21.9809	23.791	28.4315	23.7855	32.3084	24.9426	36.1493	46.5283	32.9258	27.4282	39.515	36.4573	45.4667	41.5946	37.5353	29.4469	26.1238	27.4119
19	47220822	47232767	-	BBC3	12.5912	10.6317	5.36302	9.31715	13.7513	9.50494	6.26212	4.71549	8.08325	11.1701	15.2371	12.5753	10.0383	11.7704	12.5957	11.6866	7.30356	8.75694	7.66033	4.62578	7.81348	13.9717
10	110898730	110919367	-	BBIP1	8.12673	11.5375	10.7511	16.8718	15.724	12.1994	6.69022	14.4699	7.68458	10.6121	8.14784	6.01994	7.08397	9.56362	12.7396	16.6204	6.31978	10.7833	17.0817	7.98455	11.589	12.9622
14	74019356	74066093	+	BBOF1	7.80154	6.65785	6.75926	5.1053	5.47304	5.58443	4.58726	4.75673	3.57713	1.88589	5.22539	3.85733	2.7602	1.55759	4.65809	5.33651	4.13979	15.3245	7.66033	3.04819	8.23878	6.69364
11	66510648	66533614	+	BBS1	36.7888	53.267	41.0209	55.3799	37.8826	45.4124	51.0059	63.1265	47.1523	54.8551	51.7062	69.1636	55.2103	51.8417	62.0338	66.4468	36.6152	35.0271	28.343	66.4566	30.2482	43.9598
12	76344486	76348443	-	BBS10	5.13496	10.5232	10.071	21.3146	13.0415	13.0253	5.85811	13.2338	6.06244	6.52511	3.44708	3.77268	2.30045	7.38535	5.49632	14.7533	6.91404	10.9461	16.8526	10.6277	7.03986	10.564
4	122732702	122744944	+	BBS12	24.6899	14.2118	20.9607	21.187	23.1554	36.7875	7.77714	12.9295	20.4607	7.07808	13.6385	25.1505	49.1456	18.8672	38.7031	46.5784	9.25117	24.0812	11.4905	48.0791	25.6839	21.9799
16	56484347	56520097	-	BBS2	58.7355	95.0344	47.5712	50.0318	57.3118	57.2056	55.45	55.2167	60.6244	69.0113	69.591	72.9362	78.6328	69.9011	77.4062	65.6488	61.7394	63.4865	71.2405	70.2478	52.2187	58.6131
15	72686179	72738477	+	BBS4	14.4904	21.8058	22.0661	22.9738	18.6308	18.6578	15.6553	21.2957	14.0615	16.3681	13.5885	20.1204	13.5935	21.6656	19.008	22.7809	13.3412	4.37858	19.9167	10.8852	21.8932	20.2761
2	169479496	169506656	+	BBS5	3.93915	4.12251	5.85429	7.14741	7.27488	5.10451	1.81804	4.56338	8.84106	5.52976	3.24725	5.0302	6.27392	5.29246	4.35126	4.49475	3.50572	6.56776	1.53213	4.18184	4.78875	4.60046
4	121824329	121870498	-	BBS7	14.1387	18.8767	21.8615	25.1435	18.3646	16.8977	13.5342	18.1014	13.4721	14.2668	15.9365	10.0603	17.1487	17.5113	14.8858	24.7132	14.6071	28.4596	15.3206	21.0512	20.9649	18.5722
7	33129285	33636915	+	BBS9	14.5608	12.259	14.7381	14.1672	10.9123	11.4411	26.5635	21.1436	9.85147	10.0642	15.8366	13.8328	12.1296	10.7607	12.1377	17.8198	19.0866	10.9461	4.59623	9.4291	13.1514	13.8013
3	107522936	107811330	+	BBX	65.4179	83.5352	52.9749	52.2015	64.6751	64.4223	86.5588	45.3294	79.6538	64.5875	81.7814	85.5113	105.402	73.0759	118.4	123.199	70.5032	102.892	114.138	71.49	75.35	75.4812
19	44809059	44821422	+	BCAM	0.633084	0.867905	0.286578	0.127645	0.621034	1.76017e-05	0.404017	0.456352	1.93662	0.552986	0.74937	1.25764	2.92784	1.00972	0.458048	0.631363	2.62929	0.000218918	7.66026e-05	0.26636	0.232091	0.170404
1	156641948	156659533	+	BCAN	7.03419e-06	1.08487e-05	0.0818822	0.127645	8.87179e-06	0.352052	1.01002e-05	1.52112e-05	0.168409	0.110606	0.149878	0.000125752	2.0913e-05	0.0288519	2.29012e-05	0.141736	9.73807e-06	0.000218918	0.766102	0.0976659	0.15473	0.170404
7	107579977	107623318	+	BCAP29	12.0988	14.3203	19.6508	24.7607	18.8082	15.1375	5.55511	14.7549	9.68308	9.73237	8.64267	13.8328	7.11043	14.713	13.5118	24.1591	9.83547	8.75694	18.3847	17.1892	14.9307	17.7202
X	153700492	153724747	-	BCAP31	198.155	292.482	254.479	227.313	285.852	194.499	188.874	202.916	211.43	247.511	173.108	275.397	230.878	319.328	214.583	218.38	118.902	242.999	290.324	326.553	188.14	211.959
16	75228187	75268054	-	BCAR1	299.027	178.352	267.22	228.59	279.018	234.985	98.679	180.101	219.683	274.941	254.632	232.641	245.727	296.616	212.524	237.354	81.9945	162	129.459	248.412	186.673	266.485
1	93561741	93847151	-	BCAR3	85.9571	117.383	66.4844	132.354	90.492	81.496	77.5697	129.752	94.7249	115.571	58.0002	62.876	79.2604	96.6997	67.1006	75.5494	62.4212	80.9999	80.4329	78.3338	69.47	84.1711
20	53943538	54070766	-	BCAS1	0.140691	1.7358	0.573151	0.638173	0.532316	1.58417	1.01002e-05	0.456352	0.168409	0.774176	0.849285	3.77268	0.418281	0.403889	0.458048	0.708673	0.0973905	2.1894	0.766102	0.26636	0.850979	0.851951
1	114567560	114581645	-	BCAS2	38.9694	34.9328	38.1961	39.6936	45.8672	27.2827	51.7129	33.921	31.491	20.5707	30.5241	22.6355	20.2856	24.0024	23.1303	37.5209	36.5178	28.4596	46.7276	27.1065	40.7693	37.4851
17	60677775	61392839	+	BCAS3	23.6348	27.2302	23.4172	22.9738	22.4457	36.0835	29.2905	27.2281	31.4068	38.487	32.872	35.2106	46.2178	30.7531	38.0161	35.6135	35.1544	52.5406	25.2789	20.3583	27.6178	28.7954
20	50794894	50877178	+	BCAS4	11.0437	9.87231	12.732	8.42373	13.9287	9.15291	10.1002	4.41127	12.6301	11.3913	9.34208	17.6054	7.73783	6.00059	6.18336	5.51477	6.81666	4.37858	15.3206	4.87436	10.1343	6.98588
12	24810024	24949460	-	BCAT1	246.546	250.282	224.711	443.147	123.228	264.908	374.709	272.584	241.566	261.78	212.674	289.229	336.281	469.089	330.919	649.009	359.813	361.215	169.292	362.127	315.163	472.48
19	48795062	48811064	-	BCAT2	39.1805	49.3616	45.1971	52.9672	53.7632	38.8998	32.1186	38.028	35.6169	51.0951	44.1125	57.8459	64.6211	68.662	66.4137	62.2884	40.0234	61.2973	52.0898	65.5418	41.3108	49.9233
10	125823535	125853696	+	BCCIP	81.3742	64.7635	82.2067	85.8444	71.2106	55.7957	106.774	64.5194	55.1696	44.628	47.2522	52.8159	44.9105	55.3734	47.8699	59.4113	55.4594	72.2432	80.7794	69.7658	83.083	55.9449
12	49836043	49843130	-	BCDIN3D	3.69401	9.02428	7.96477	8.45499	6.80764	6.05267	2.33526	4.42102	3.46254	7.17727	1.86113	8.97661	4.30791	8.62368	2.6835	6.061	3.62594	13.1353	7.70499	7.46283	6.42097	5.53507
12	49828543	49841155	+	BCDIN3D-AS1	0.315486	1.1735	0.755259	0.351653	0.644683	0.988045	0.896818	1.35927	0.494902	1.33856	0.836588	2.3413	0.292992	0.37722	2.35482	0.497438	0.658827	0.000218918	2.2535	0.954125	7.73611e-06	0.25811
19	41397789	41425006	+	BCKDHA	138.924	239.862	155.24	174.985	191.455	150.846	119.081	213.109	107.778	165.229	139.731	182.34	167.305	184.862	185.042	209.13	110.234	203.594	135.586	183.426	151.085	228.83
6	80106610	80346271	+	BCKDHB	28.4181	26.7963	21.493	21.0593	15.6144	16.8977	31.3106	29.3577	24.9233	20.2389	30.2743	35.2106	32.206	23.8581	34.5809	42.7134	33.6937	52.5406	23.7469	30.4444	27.3084	31.3512
16	31108294	31112792	+	BCKDK	255.551	312.33	255.905	233.567	263.318	192.21	222.309	294.945	225.909	280.91	238.7	261.564	294.664	319.686	263.134	285.796	142.76	359.025	235.17	303.74	203.614	248.765
1	85265776	85276905	-	BCL10	41.5491	24.4851	45.1309	44.1368	23.4354	18.721	28.3598	23.5145	31.025	15.9105	29.3023	22.6355	39.7603	32.0245	48.4081	49.9089	28.0278	13.1353	53.6219	39.657	25.96	21.5051
2	60451167	60553499	-	BCL11A	2.88402	2.82067	1.92414	0.510541	1.9518	2.46426	18.9883	1.0648	6.56765	2.87548	3.547	1.25764	2.92784	1.75979	2.51916	1.59773	19.184	4.37858	3.06418	1.93554	3.40389	3.57814
18	63123346	63319381	-	BCL2	1.75855	0.325471	0.122821	1.02107	0.975906	0.528069	0.808024	0.456352	1.68402	0.663581	0.349708	0.000125752	0.209151	1.6444	0.458048	0.528284	0.876436	2.1894	0.766102	1.44722	0.232091	0.681564
15	79960890	79971302	-	BCL2A1	1.8289	3.03764	1.31005	2.93555	1.06462	2.28824	0.202014	1.21691	8.42005e-06	0.552986	1.49873	6.28772	2.0913e-05	2.59641	0.916073	0.992142	9.73807e-06	0.000218918	1.53213	0.221967	0.618896	0.851951
20	31664452	31724000	-	BCL2L1	17.6624	21.9643	17.1494	31.9782	26.863	24.8017	19.6407	25.728	18.1956	20.5655	18.7176	30.1806	19.0504	33.1203	14.3675	26.9745	19.0563	32.8379	12.9145	18.932	16.123	20.5843
15	52109266	52112776	-	BCL2L10	0.211033	0.108498	0.204699	1.27632e-05	0.266163	0.176035	0.303015	1.52112e-05	8.42005e-06	1.10595e-05	0.0499626	0.000125752	0.62741	1.44245	2.29012e-05	0.0386561	9.73807e-06	0.000218918	0.766102	0.195331	0.309452	0.170404
2	111120914	111168446	+	BCL2L11	2.11026	0.976392	1.96508	3.06318	1.06462	1.23214	3.23207	1.36902	6.98865	3.87083	4.29636	2.51516	2.92784	1.26936	1.60311	1.63639	9.64069	4.37858	2.29815	0.745806	4.02278	1.70389
19	49665142	49673917	+	BCL2L12	12.3742	8.49416	8.69061	5.92449	12.3405	7.56875	11.4585	6.38843	13.3248	8.23914	11.2385	2.51516	11.183	9.20428	11.5068	7.56112	11.4571	4.37858	23.7408	8.15954	13.8096	10.5645
22	17638584	17730856	+	BCL2L13	52.4751	63.6818	65.6255	85.7691	59.441	70.0547	69.9943	72.7095	57.5931	88.9184	58.9	80.4813	81.5608	98.6345	69.3908	74.5653	46.9376	56.9189	50.5578	79.3624	58.7945	74.459
14	23306762	23311760	+	BCL2L2	3.4862	1.42858	3.05062	4.58931	3.93688	4.26526	0.911491	4.14024	2.31359	2.58929	3.48699	7.63643	3.44318	7.62449	2.54189	3.40139	1.78322	0.000218918	4.66944	4.85574	2.18263	3.95595
14	23306762	23326186	+	BCL2L2-PABPN1	41.5537	56.7097	38.1801	31.536	40.1692	41.8612	66.2083	30.3441	64.0239	40.7399	55.3088	58.4326	50.9679	34.1672	44.2584	41.8824	46.6369	24.3047	55.4221	33.9525	37.5462	45.2931
19	44748721	44760045	+	BCL3	33.2717	40.8995	50.7235	90.7464	29.5431	37.4917	11.0092	18.7098	14.7351	15.9257	36.4191	23.893	29.6965	32.9456	46.2605	84.5768	20.1578	50.3514	30.6411	10.7698	16.5553	18.4018
3	187721377	187745726	-	BCL6	54.5851	107.077	24.5225	56.1581	69.1998	85.3679	8.58516	43.5041	52.457	46.8922	35.2702	54.0734	115.648	82.6819	52.4439	34.3121	21.4238	100.702	38.3014	73.3179	44.6373	61.3393
17	7023050	7029643	+	BCL6B	1.12548	2.16975	1.10536	0.510541	1.15334	0.704086	1.21203	1.67325	2.44182	1.65894	0.649454	0.000125752	0.62741	0.721228	2.29012e-05	0.502514	1.16858	0.000218918	1.53213	0.399539	2.63028	1.19272
12	122021886	122062045	+	BCL7A	10.9733	5.8583	2.6201	6.12635	5.50052	6.16061	7.47414	3.95493	7.57805	6.08273	2.84759	2.51516	11.5022	10.3568	6.64138	4.43241	7.98522	6.56776	8.42636	3.59583	3.48126	1.87427
7	73536353	73557736	-	BCL7B	71.5373	69.6482	72.1748	67.3899	81.4431	56.3254	82.317	71.1887	67.8654	69.7855	78.5834	74.1937	66.5033	74.7771	69.1618	65.2127	54.5333	87.5674	80.4327	77.2732	78.5995	68.4957
16	30834041	30894303	-	BCL7C	29.5437	22.7822	25.3413	16.7198	29.0108	17.6017	20.9074	14.7549	23.6604	23.0037	22.0313	10.0603	23.0043	20.396	21.2982	18.8371	22.3975	21.892	48.2597	21.6815	30.8648	19.7649
1	147541501	147626220	+	BCL9	5.55701	7.37711	7.08246	4.85003	6.47642	23.9383	10.5042	16.5802	24.8392	16.5893	11.5902	15.0903	19.6582	12.7801	19.0081	13.0524	21.7159	2.1894	8.42636	9.73098	25.6065	25.558
11	118896141	118910905	-	BCL9L	3.86881	4.12251	2.0879	3.57371	1.9518	2.46426	2.22205	3.49859	7.49385	7.96285	8.79255	7.54523	10.2474	9.11629	3.89323	7.12537	4.86905	6.56776	3.06418	8.17722	6.49834	4.77085
6	136256863	136289852	-	BCLAF1	80.4708	75.0726	42.0037	58.583	54.2065	58.9655	101.608	85.7909	68.3705	63.0388	74.0378	93.0564	50.1911	65.7178	47.6346	82.8102	84.5265	126.973	51.3238	106.257	65.6022	61.5098
X	19912862	19970265	-	BCLAF3	5.62736	6.94317	6.42744	6.89215	7.45231	6.51265	5.0501	6.84506	3.62063	4.75559	4.79594	6.28772	5.22827	4.67354	3.66422	5.45033	3.89524	8.75694	10.7244	6.4015	5.33792	5.11162
11	112175485	112218927	+	BCO2	0.703426	0.542445	2.00602	1.65923	2.39539	4.75248	0.606021	1.82536	1.68402	0.774176	2.64776	6.28772	8.36521	4.76009	0.68706	4.85762	1.65548	0.000218918	1.53213	2.21966	1.46987	3.57814
X	40051246	40177330	-	BCOR	8.23001	9.54684	5.32209	8.04083	4.79078	9.15291	11.9182	12.0169	14.1457	21.566	9.79172	12.5753	23.6317	20.1655	11.2216	16.8276	20.1578	13.1353	1.53213	4.50145	6.26625	8.86013
X	130005188	130058084	+	BCORL1	5.97907	7.70257	3.84827	4.08424	3.10514	10.033	3.13107	7.60562	15.8297	21.0131	6.19476	2.51516	14.6391	14.5976	7.09941	3.74952	3.21357	2.1894	6.12828	8.41694	11.3721	16.5275
22	23180365	23318038	+	BCR	127.865	62.5969	61.5555	58.4556	55.9798	59.8457	85.2439	77.2627	89.7461	120.642	68.421	67.9061	117.22	90.8066	113.09	92.8301	57.3541	105.081	61.2821	116.923	50.2845	68.6585
22	21103016	21122287	+	BCRP2	0.959714	0.244601	1.1903	0.893437	0.267402	0.671689	0.103177	0.619063	2.79362	1.87577	1.64399	1.25764	4.28495	1.98787	1.63131	1.23069	0.100406	2.1894	0.766102	1.25443	0.983942	1.0296
22	24632915	24653361	+	BCRP3	0.213294	1.08487e-05	0.271073	1.27632e-05	8.87179e-06	1.76017e-05	1.01002e-05	1.52112e-05	0.383744	0.112098	4.99576e-06	0.000125752	2.0913e-05	0.0293033	0.471699	0.0771362	9.73807e-06	0.000218918	7.66026e-05	0.152957	0.0779473	0.170404
2	218659656	218663444	+	BCS1L	35.4523	33.7394	46.0154	30.5041	35.842	26.9306	41.4107	24.9464	29.5543	21.3448	28.5758	27.6655	28.2326	32.7149	26.7945	23.5151	30.7723	10.9461	29.1091	29.6188	30.9445	25.558
2	47335315	47335515	+	BCYRN1	7.03419e-06	0.108498	0.0818822	1.27632e-05	8.87179e-06	1.76017e-05	1.01002e-05	1.52112e-05	8.42005e-06	0.221201	0.0499626	0.000125752	2.0913e-05	0.0577009	2.29012e-05	0.141736	9.73807e-06	0.000218918	7.66026e-05	0.0443941	0.15473	1.70387e-05
3	197509783	197573324	-	BDH1	2.46197	2.16975	3.35701	2.29739	3.01642	2.11222	1.61604	1.36902	4.46263	5.19798	1.69856	2.51516	4.81001	4.32736	4.80928	3.25989	6.23237	4.37858	2.29815	5.77108	2.24348	2.21504
4	103077625	103099868	-	BDH2	33.0607	43.6117	24.9728	28.2067	41.2538	31.6831	28.3815	19.9267	36.7114	30.5242	38.6173	41.4982	47.0542	26.1372	37.7871	42.8424	40.9973	78.8107	55.1539	27.3728	48.8922	39.189
14	96204798	96244330	+	BDKRB2	2.53231	2.06126	1.92414	10.8487	1.4195	1.93621	1.01002e-05	1.52114	0.757813	1.10596	0.74937	0.000125752	0.62741	0.778926	1.14509	0.476744	0.292152	6.56776	0.766102	0.692534	0.696257	4.60046
11	27654895	27722059	-	BDNF	58.7327	50.4317	87.166	68.4949	106.094	42.2828	9.07892	100.955	29.9335	104.257	59.0032	93.9167	46.6306	74.7009	19.4957	20.6424	9.4305	38.9782	42.9515	76.8821	47.8299	68.2
11	27506852	27698172	+	BDNF-AS	0.494946	0.991046	1.34498	0.298874	1.87556	1.72155	0.920278	2.63303	0.968141	0.144639	1.49533	1.65494	1.67847	1.08639	0.886466	0.965511	1.2814	4.80589	2.24417	1.28584	0.366201	1.14764
5	71455615	71567823	+	BDP1	20.3288	13.2354	13.7146	14.4224	16.1467	12.3212	19.0893	11.1042	14.0615	11.7231	21.7316	25.1505	15.2665	15.7804	14.8858	14.5729	22.7871	19.7028	28.343	22.5695	10.7532	13.9717
16	66427297	66495289	+	BEAN1	0.0703489	1.7358	0.695968	1.1487	2.21796	1.05612	0.101012	1.0648	0.168409	0.774176	0.0499626	1.25764	2.09132	1.32706	1.60311	1.30138	9.73807e-06	2.1894	7.66026e-05	1.9533	0.464174	1.19272
17	42810132	42824317	-	BECN1	95.2481	130.605	113.568	101.056	107.531	86.0225	74.1954	88.5118	87.4231	97.4232	97.3896	130.71	93.0326	94.3486	86.5466	103.002	73.0581	98.5134	106.478	91.8372	77.3378	94.7672
14	100537147	100569795	-	BEGAIN	0.773767	0.650932	1.76038	0.255277	2.04052	0.528069	0.101012	1.52112e-05	1.59982	0.995366	0.249793	1.25764	0.418281	0.605832	2.29012e-05	0.064426	0.389533	2.1894	7.66026e-05	0.523841	0.696257	0.340791
6	107065181	107114433	-	BEND3	3.79847	4.44797	2.25165	2.55265	2.39539	4.75248	2.52505	3.80282	8.33586	8.07344	2.79763	3.77268	6.90131	5.85635	2.51916	2.75738	2.72667	0.000218918	0.766102	4.51923	5.26056	4.43007
10	79682975	79688895	+	BEND3P3	0.844109	1.19337	1.31005	1.02107	1.24206	2.28824	1.01003	1.82536	2.10502	3.53905	1.64861	6.28772	3.76436	2.16368	0.916073	1.2885	1.75286	4.37858	2.29815	2.06872	2.0114	3.91891
4	42110853	42152879	-	BEND4	1.47719	0.542445	1.71945	1.27633	0.79847	0.528069	5.45411	1.82536	1.26302	1.88013	0.649454	0.000125752	1.46393	1.529	1.3741	0.23193	0.681675	0.000218918	2.29815	0.745807	4.33222	2.04466
1	48727523	48776970	-	BEND5	5.76804	4.88191	4.21673	2.68029	7.45232	3.16832	18.0793	16.276	4.37843	1.99072	7.19391	13.8328	5.64653	5.9429	4.35126	6.71305	4.77166	15.3245	13.0225	8.25716	5.26056	6.81549
6	56954975	57027345	+	BEND6	13.8574	8.02803	8.43345	6.25399	12.5979	9.32892	17.7763	4.71549	7.57805	5.75095	6.89416	5.0302	3.76436	5.22167	7.32842	5.65649	7.40095	0.000218918	6.89431	4.22623	10.4437	9.54168
10	13438484	13502977	-	BEND7	4.71291	3.25461	3.11137	2.68029	6.56514	3.69638	2.82806	1.97747	2.18922	5.19797	2.04827	0.000125752	5.85566	5.36591	0.68706	0.657133	0.681675	2.1894	3.8302	7.7777	3.94542	3.23737
11	61949884	61964464	+	BEST1	6.11978	31.353	14.0832	28.5902	22.0026	20.594	0.606034	16.5804	9.76749	31.7411	18.9839	45.2708	24.4692	22.3583	34.353	36.9804	3.11621	15.3245	9.19238	16.8696	11.6044	32.0333
12	69643508	69699417	-	BEST3	0.633084	0.108498	0.61409	0.382909	0.0887268	1.76017e-05	0.808024	0.152127	0.421011	0.331796	1.14903	0.000125752	0.83654	0.115399	0.458048	0.0901959	1.16858	0.000218918	7.66026e-05	0.0532727	0.618896	0.170404
1	44783585	44787755	-	BEST4	0.211033	1.30185	0.573151	0.510541	0.975906	0.528069	0.505019	0.760576	0.33681	0.884771	0.549539	1.25764	0.83654	0.519285	0.68706	0.489629	1.0712	2.1894	7.66026e-05	0.861228	0.309452	0.170404
7	93962771	94004383	-	BET1	19.133	22.9992	25.505	33.8225	27.2364	10.7371	19.9984	35.4421	15.3245	9.73236	13.6384	16.3479	12.3387	11.3377	12.8247	18.6059	13.6333	13.1353	19.1507	18.3521	20.1912	16.3571
11	202924	207423	-	BET1L	76.8126	124.87	56.1275	55.3924	80.1126	59.3178	65.3484	132.033	65.1711	139.349	91.1716	192.4	115.23	158.965	52.6729	80.7794	39.7314	153.243	68.1764	115.655	36.1278	58.4428
X	103062653	103064241	-	BEX1	606.206	592.229	818.003	611.358	934.998	546.533	385.827	710.516	471.439	545.123	542.74	420.011	642.447	334.706	1150.1	610.824	363.814	595.457	2013.88	277.012	778.175	756.517
X	103309346	103311047	-	BEX2	45.441	43.0692	33.2423	34.8435	52.3437	30.0989	65.5503	33.4647	48.9203	45.2333	33.3219	35.2106	34.9247	22.0696	37.1001	22.5487	48.5929	50.3514	55.1539	37.779	61.7342	42.9375
X	103376323	103378165	+	BEX3	431.382	448.256	347.95	305.931	451.409	292.009	554.088	331.3	427.569	345.278	367.128	335.757	370.161	288.017	408.559	320.468	350.479	376.539	771.389	311.248	463.616	424.942
X	103215092	103217201	+	BEX4	136.957	146.457	95.9616	111.296	139.464	87.6568	233.412	137.358	116.87	119.111	96.0181	111.919	95.5724	95.9503	120.002	130.681	111.208	157.621	180.782	116.501	116.893	123.871
X	102153707	102156015	-	BEX5	9.5665	5.42435	4.66705	6.38162	8.3395	3.52036	28.5836	6.84506	10.6093	3.64964	7.29382	1.25764	2.71871	3.69268	8.93151	7.13825	16.5547	17.5137	16.8526	3.41828	14.0024	7.32665
16	14632811	14669237	+	BFAR	46.1441	45.4561	47.2022	49.7765	44.7137	36.4355	46.8648	48.0676	41.8476	53.9705	47.7596	57.846	44.1265	45.9272	40.7643	52.9429	36.6152	59.1081	56.686	62.8135	36.6692	38.1667
20	17493905	17569221	-	BFSP1	0.351716	0.108498	0.122821	1.27632e-05	8.87179e-06	1.76017e-05	1.01002e-05	0.456352	0.168409	1.10595e-05	0.199836	0.000125752	2.0913e-05	2.8849e-06	2.29012e-05	0.0515411	0.584294	0.000218918	7.66026e-05	0.159816	0.0773688	1.70387e-05
X	153494889	153509555	+	BGN	85.184	9.76382	17.3991	5.87109	10.5574	6.33663	66.2572	6.38872	25.8496	6.96749	16.7358	7.54523	17.1487	3.0003	10.3056	3.4274	44.0161	13.1353	8.42636	1.37619	18.1025	6.30433
7	98212254	98212960	+	BHLHA15	0.4924	0.325471	1.06442	0.638173	0.79847	0.528069	0.202014	1.67325	0.0842089	0.995366	0.449624	1.25764	0.418281	0.836624	0.229035	1.05657	9.73807e-06	0.000218918	1.53213	1.56264	0.541535	1.19272
X	102720714	102752442	+	BHLHB9	2.15497	4.20603	1.73186	4.88837	1.51783	2.9215	10.0908	4.34232	4.6393	6.05897	3.33824	5.0302	1.61663	3.12125	1.98466	3.54781	3.09107	6.56776	4.59623	2.47461	4.74431	5.73026
3	4979412	4985181	+	BHLHE40	97.7752	38.4043	61.6133	56.1581	17.6549	33.9713	43.5318	18.8619	15.3245	11.7231	54.6537	33.9531	55.0012	124.08	24.5044	42.4301	83.1631	76.6215	6.12828	12.9983	20.7328	25.7284
3	4896809	4979962	-	BHLHE40-AS1	0.0703489	0.108498	0.245638	0.510541	0.266163	0.352052	0.505019	1.52112e-05	0.168409	1.10595e-05	0.299751	0.000125752	2.0913e-05	0.115399	2.29012e-05	0.373665	9.73807e-06	2.1894	0.766102	8.87864e-07	0.0773688	1.70387e-05
12	26120026	26125071	-	BHLHE41	15.3345	1.95277	3.07043	12.7632	2.9277	3.69638	1.81804	3.34648	2.35762	3.53905	3.74683	3.77268	2.50958	1.29821	2.51916	3.05373	0.779055	4.37858	0.766102	6.96085	3.32653	1.19272
5	79069724	79090075	+	BHMT2	7.59694	2.92915	3.31607	0.893437	3.28257	4.57646	3.93908	1.82536	4.71523	1.21656	4.49619	2.51516	3.13697	2.9426	3.2062	1.77812	7.40094	4.37858	6.12828	3.15192	3.63598	3.40775
10	58513144	58831438	+	BICC1	7.59693	12.9099	13.3461	8.55136	25.5508	13.2013	8.48416	14.907	7.83065	13.7138	8.29297	13.8328	5.4374	7.99118	3.43521	8.6458	8.47213	15.3245	6.12828	6.41038	10.3664	13.2902
12	32106807	32383634	+	BICD1	20.3288	28.3151	22.0661	22.8462	23.7764	33.4433	14.3423	36.0506	13.8931	32.0725	23.7799	30.1806	24.4682	42.3211	31.6037	34.6342	15.4835	35.0271	24.5129	31.5722	23.5952	28.2842
9	92711363	92764802	-	BICD2	67.528	54.2436	52.3204	47.6067	46.7542	74.1032	55.551	56.8898	61.6347	68.0162	55.0531	56.5884	78.2146	68.3734	47.1766	55.6111	46.5479	30.6487	32.9392	66.353	49.1243	54.6942
12	119989844	120094496	+	BICDL1	0.0703489	0.325471	0.122821	0.127645	0.709752	1.76017e-05	1.01002e-05	0.152127	0.505211	1.21656	0.499581	0.000125752	0.62741	0.317342	2.29012e-05	0.2577	9.73807e-06	0.000218918	7.66026e-05	0.115423	0.541535	0.170404
16	3027867	3035542	-	BICDL2	0.0703489	0.108498	0.0409432	0.127645	0.0887268	0.176035	0.202014	1.21691	8.42005e-06	0.221201	0.399666	0.000125752	2.0913e-05	0.836624	2.29012e-05	1.40446	9.73807e-06	2.1894	7.66026e-05	0.630384	7.73611e-06	0.851951
19	47608196	47703278	+	BICRA	0.844109	0.759418	0.573151	0.255277	0.887188	0.352052	0.202014	0.456352	2.44182	1.21656	0.649454	1.25764	2.71871	2.82721	0.916073	0.889062	0.292152	0.000218918	0.766102	0.665899	0.850979	1.19272
6	42746958	42868561	+	BICRAL	1.96958	4.01402	1.80132	2.93555	1.86308	4.22443	2.92906	4.41127	5.72565	7.96285	5.04573	8.80275	4.60088	6.51986	4.35126	8.90352	6.23237	4.37858	1.53213	4.35053	3.09445	4.25969
22	17734140	17774666	-	BID	49.8725	29.4	38.4419	59.3488	41.4313	27.8107	32.5226	10.3436	44.9631	18.027	37.1686	20.1204	21.1221	21.7232	23.5883	12.6143	53.6569	30.6487	26.811	27.0534	44.173	21.8095
22	43110748	43129713	+	BIK	7.03419e-06	0.108498	0.0409432	0.127645	0.354881	0.176035	1.01002e-05	0.304239	0.25261	0.442391	0.649454	1.25764	0.209151	0.0577009	2.29012e-05	1.28849e-06	0.486913	0.000218918	0.766102	0.115423	0.850979	1.70387e-05
2	127048023	127107328	-	BIN1	107.623	236.936	247.925	258.965	306.523	238.15	43.0267	212.653	127.058	293.847	144.129	261.564	258.484	415.296	99.1624	153.451	101.666	199.216	258.917	361.23	105.521	188.96
12	51281038	51324681	-	BIN2	0.0703489	1.19337	0.0818822	0.255277	1.86309	1.76017e-05	1.01002e-05	0.760576	8.42005e-06	0.221201	1.39882	0.000125752	0.209151	1.32706	0.68706	0.747328	0.194771	0.000218918	0.766102	0.452811	0.386813	0.170404
8	22620431	22669149	-	BIN3	111.914	82.233	95.1014	65.4753	87.121	74.2792	60.1971	61.1491	84.2847	73.3245	70.3903	65.3911	90.135	91.1052	71.4519	57.8792	38.2706	45.973	83.4969	88.4046	75.1176	78.8891
8	22640371	22642210	-	BIN3-IT1	0.351716	0.216984	0.450334	0.127645	0.354881	1.23214	0.101012	1.52112e-05	0.168409	0.221201	0.74937	0.000125752	0.209151	0.461587	0.229035	0.20616	0.779055	0.000218918	1.53213	0.0799086	0.309452	0.681564
11	102347182	102378671	+	BIRC2	41.361	62.9222	62.7189	109.891	57.4892	74.1033	63.7323	73.7742	37.385	33.7314	47.0102	50.3008	39.3164	46.4186	47.4056	66.1624	51.6117	91.9458	46.7276	48.0339	52.0638	56.2278
11	102317450	102339404	+	BIRC3	34.2565	30.4848	32.9969	71.3464	17.8323	25.6985	1.91904	18.1014	2.94703	8.07344	7.89332	3.77268	7.73783	9.60673	2.06113	10.6301	0.876436	4.37858	3.8302	8.11507	7.81347	7.83781
17	78214196	78225636	+	BIRC5	21.1729	1.30185	2.16977	4.21187	28.2123	6.33663	107.062	12.0169	42.2686	4.97679	21.0821	2.51516	20.7039	11.0492	29.7716	19.894	57.5522	2.1894	70.4744	3.1164	55.6998	8.68974
2	32357028	32618899	+	BIRC6	25.8858	29.183	15.3112	29.1001	9.75898	34.6754	23.6344	21.9042	41.8477	36.2752	46.1609	62.876	40.3621	41.6003	39.6192	52.97	34.1806	43.7838	16.8526	41.4455	23.8272	36.122
20	63235883	63240508	+	BIRC7	9.49616	0.216984	1.31005	0.510541	2.66155	0.352052	9.49417	2.43381	6.90445	0.442391	4.99577	0.000125752	0.209151	1.00972	0.458048	0.193275	9.05642	0.000218918	3.8302	0.97665	6.49833	0.851951
19	17405686	17415737	+	BISPR	1.71401	2.3435	2.22289	3.16957	2.51845	3.16668	3.24847	0.912688	0.778904	0.81967	1.38902	0.000125752	3.1152	1.34481	1.79935	1.64716	4.86586	0.000218918	1.53213	2.82293	2.1348	0.681564
13	102799049	102841539	+	BIVM	6.38961	7.3376	9.95119	9.5075	6.18104	10.5761	8.12414	7.61407	5.20518	8.962	6.05205	10.7485	7.14818	6.80792	6.28299	10.3606	13.4775	6.5541	10.2002	7.14221	8.53058	5.82848
13	102807146	102876002	+	BIVM-ERCC5	5.28598	16.8989	10.8435	11.448	10.4812	3.57731	10.2721	9.93807	6.75213	2.73745	5.17103	21.9898	1.2908	6.41361	6.78947	12.0567	13.7784	0.0501413	11.5829	11.0889	6.20214	5.89355
1	205434886	205456087	-	BLACAT1	7.03419e-06	0.216984	0.450334	0.510541	0.709752	0.528069	0.202014	1.21691	0.757813	0.774176	0.199836	0.000125752	2.0913e-05	0.0288519	2.29012e-05	0.128851	9.73807e-06	0.000218918	0.766102	0.390661	0.15473	0.340791
20	37517417	37527932	-	BLCAP	33.4827	50.0124	44.5017	40.0764	46.7544	38.0197	34.4417	36.2026	30.9015	48.1087	32.3226	37.7257	27.8143	39.4364	26.7945	32.9853	27.0718	28.4596	42.1315	50.1203	31.7181	34.2477
8	11493992	11564605	+	BLK	7.03419e-06	1.08487e-05	4.09391e-06	1.27632e-05	8.87179e-06	1.76017e-05	1.01002e-05	1.52112e-05	8.42005e-06	0.221201	4.99576e-06	0.000125752	2.0913e-05	0.37504	2.29012e-05	0.0257712	9.73807e-06	0.000218918	7.66026e-05	8.87864e-07	7.73611e-06	1.70387e-05
15	90717327	90815463	+	BLM	5.90872	0.650932	1.1463	2.29739	2.39539	1.23214	8.38315	3.80282	4.46263	1.21656	4.44624	2.51516	1.88219	1.32706	3.66422	3.71087	13.8281	4.37858	8.42636	1.51825	6.65306	2.04466
17	30248195	30292167	-	BLMH	54.5149	39.2722	54.7765	54.6266	44.6251	32.0351	78.9834	30.4224	46.2261	44.5698	37.6681	33.9531	37.2251	35.1669	26.1074	34.9053	52.8777	30.6487	45.9616	37.2991	38.8353	36.2924
12	55716034	55719708	+	BLOC1S1	45.0613	46.6886	43.0607	39.1828	69.259	45.6076	38.5408	37.2675	55.0563	53.8262	47.1674	43.0359	64.8545	55.599	77.5235	50.7292	37.102	72.2432	97.2853	54.5607	64.1003	49.2842
12	55716034	55724743	+	BLOC1S1-RDH5	1.71588	1.05259	1.75539	0.00113234	0.556082	1.23119	0.59862	1.52112e-05	0.0380412	3.2865	1.09256	4.75002	2.27779	1.9557	3.08009	0.622885	4.06247e-05	0.000218918	7.66026e-05	0.665997	1.27646	2.11248
10	100273278	100286713	-	BLOC1S2	46.6367	39.4892	44.0503	35.2264	52.5209	28.5148	35.1486	36.8111	32.8382	31.8513	28.7257	16.3479	16.9395	27.6949	21.5272	30.5888	24.9294	30.6487	42.1315	24.5669	47.6544	35.6109
19	45178745	45181802	+	BLOC1S3	17.1634	16.5985	19.6917	10.2106	22.8005	19.1859	9.89818	18.1014	22.6499	31.962	29.2752	49.0433	29.6965	26.0795	30.0007	23.0512	16.9443	32.8379	21.4488	24.7448	19.6497	18.061
4	6716115	6717661	+	BLOC1S4	36.4371	43.5032	50.6007	39.8212	56.1585	38.8998	25.5535	28.7492	34.6906	45.5651	33.1719	32.6956	38.2708	39.6962	33.2068	38.2296	32.0383	39.4055	61.2821	43.8871	34.8898	32.2031
6	8013567	8064415	-	BLOC1S5	12.5766	12.6828	18.141	20.6439	16.6161	5.27928	13.0074	24.1396	11.3101	5.85924	6.81608	14.8551	9.04401	10.2705	7.03931	13.2505	8.49177	0.0644793	11.6484	16.6714	12.8681	8.53196
6	7881250	8064415	-	BLOC1S5-TXNDC5	0.377951	4.55825	2.12914	3.23106	4.31481	3.04335	3.96222	2.91381	2.25319	1.61741	1.86195	0.32974	14.919	3.144	9.88881	5.56431	8.37785	0.65192	0.190991	2.05631	3.09823	2.77922
15	45587123	45609717	+	BLOC1S6	38.0551	33.7394	29.6808	33.4396	32.2933	39.4278	43.7337	42.135	37.385	29.9713	32.922	31.4381	27.6052	25.7622	24.0463	40.007	39.1471	45.973	38.3014	31.1994	51.8321	35.6109
7	43758673	43807343	+	BLVRA	40.9387	71.2757	70.252	48.6279	59.6186	44.3562	18.4833	22.3605	33.4277	53.5277	28.1762	31.4381	34.7156	32.8879	37.5581	33.681	28.7273	37.2163	81.9649	28.2064	48.3506	43.4486
19	40447784	40465819	-	BLVRB	31.8649	34.4988	31.8506	31.0146	31.9385	24.1144	17.9783	23.7295	20.2923	25.4369	23.0305	20.1204	35.9704	28.0701	22.4432	22.0848	21.229	41.5946	40.5994	32.9753	36.5918	28.7954
1	169367879	169396543	+	BLZF1	21.3136	34.4988	30.6635	41.4805	34.6888	26.7546	28.5835	43.0477	14.9035	25.7686	22.5309	33.9531	11.5022	26.7718	15.5729	35.6654	21.3264	24.0812	36.0033	29.2021	21.5064	31.5216
15	40087891	40108885	-	BMF	0.422058	0.325471	0.16376	1.27632e-05	0.0887268	0.352052	0.404017	0.152127	1.26302	0.442391	0.849285	0.000125752	0.209151	2.16368	2.29012e-05	0.373665	2.33715	0.000218918	7.66026e-05	0.301874	0.386813	0.681564
10	22321210	22331486	+	BMI1	19.9009	30.0137	25.7863	36.0071	46.8612	31.6331	10.5208	23.9569	15.6461	39.946	16.2627	55.3206	16.2606	32.308	10.5228	34.5676	10.4925	32.5194	12.3431	53.2025	19.4702	28.9845
8	22165140	22212327	+	BMP1	61.4786	36.8856	65.7887	41.7357	46.6656	40.4839	39.0877	27.2281	55.3197	45.1227	59.2501	30.1806	54.792	36.0326	38.016	26.118	63.1028	15.3245	27.577	30.8975	34.4256	24.8765
X	50910735	50916642	+	BMP15	7.03419e-06	1.08487e-05	4.09391e-06	1.27632e-05	8.87179e-06	1.76017e-05	1.01002e-05	1.52112e-05	8.42005e-06	1.10595e-05	4.99576e-06	0.000125752	2.0913e-05	0.317342	2.29012e-05	1.28849e-06	9.73807e-06	0.000218918	7.66026e-05	8.87864e-07	7.73611e-06	1.70387e-05
20	6768098	6780279	+	BMP2	2.74334	2.92915	4.05297	12.1251	2.9277	10.9131	1.01002e-05	1.36902	0.421011	0.774176	1.74852	3.77268	0.62741	0.576983	2.29012e-05	0.644248	0.973817	4.37858	7.66026e-05	0.781321	1.31515	2.21505
4	78776378	78912188	+	BMP2K	12.8022	19.7446	6.75495	8.80663	18.0097	17.9538	15.1503	27.3802	16.1665	20.1283	11.8899	11.3178	15.8939	23.5843	13.5118	23.5667	8.27737	19.7028	13.7885	15.1468	14.3892	16.0164
4	81030965	81057626	+	BMP3	52.053	29.9424	10.5623	8.2961	34.7774	35.9075	8.78716	20.5352	100.956	12.829	77.0347	26.408	50.1912	2.76951	133.743	21.6725	125.913	85.3783	32.1732	4.63465	43.6316	21.4688
14	53949736	53956892	-	BMP4	6.04941	4.01402	4.46236	1.91449	3.01642	2.64027	1.31303	5.17183	4.12583	4.5344	1.79848	0.000125752	1.04567	1.70209	0.229035	1.12099	0.292152	4.37858	3.06418	1.13647	1.77931	1.5335
6	7726099	7881729	+	BMP6	18.9016	6.09632	2.87859	3.32651	10.0045	3.35265	4.35744	3.66777	16.2197	7.98897	7.17358	2.52168	4.91164	1.437	7.44947	2.93579	16.7771	8.81059	5.38469	3.08695	7.9295	6.50402
1	39491646	39529870	+	BMP8A	0.633084	0.678483	0.693931	1.27633	0.443598	1.44092	0.303015	1.03016	1.36741	2.43881	1.98963	1.25764	1.67306	2.68249	0.229035	1.25081	2.78364	0.000218918	1.53213	2.79785	0.232091	1.92365
1	39757182	39788862	-	BMP8B	0.4924	1.70825	0.657067	2.04213	0.621034	0.847333	1.01002e-05	1.40366	1.66382	1.98501	0.358384	2.51516	1.88219	2.33725	1.83212	1.67408	0.624708	6.56776	7.66026e-05	2.20082	1.08306	4.03992
7	33904911	34155873	+	BMPER	61.2678	31.4612	26.5285	11.6145	40.9877	19.8899	16.1603	28.7492	41.4267	14.7091	48.6587	36.4681	11.0839	6.0006	42.3673	32.2124	30.4802	48.1622	43.6635	4.36829	31.6407	13.631
10	86756639	86925189	+	BMPR1A	38.266	26.7962	19.2823	23.4843	20.76	25.3465	43.3298	15.9718	31.1542	26.6534	24.1295	47.7858	14.8482	14.4245	24.7334	18.4641	51.8066	24.0812	14.5546	22.1611	32.1822	26.41
4	94757977	95158451	+	BMPR1B	11.6064	16.9239	5.93617	9.18953	11.5333	18.8338	15.3523	13.8422	12.6301	5.08738	19.2337	17.6054	34.0882	21.8387	26.5655	37.2767	44.6003	50.3514	7.66033	21.3706	9.51541	20.276
4	94743668	94757534	-	BMPR1B-AS1	0.0703489	0.108498	4.09391e-06	1.27632e-05	8.87179e-06	1.76017e-05	1.01002e-05	1.52112e-05	8.42005e-06	0.221201	4.99576e-06	0.000125752	2.0913e-05	0.0288519	2.29012e-05	0.064426	9.73807e-06	0.000218918	7.66026e-05	0.115423	0.0773688	0.170404
2	202376327	202567752	+	BMPR2	95.8056	45.8899	21.5749	32.0357	44.8913	53.5092	77.2664	78.642	73.7596	50.3207	81.7307	70.4211	72.9863	66.3816	84.7346	95.5805	70.7958	85.3783	37.5353	55.163	52.064	54.5238
10	42782506	42834938	+	BMS1	70.5529	59.3423	71.2279	67.3898	51.5451	58.2617	83.5285	59.5743	75.2692	68.1265	68.342	66.6486	65.2485	72.411	52.2149	54.5832	77.6124	52.5405	44.4296	78.5994	59.3359	60.1466
10	46786733	46811989	+	BMS1P1	0.933469	1.71644	2.83085	2.21855	2.27715	1.69721	0.589092	1.82121	0.919399	1.38783	2.78956	1.25764	1.67306	1.91211	0.68706	0.843929	1.28665	4.37858	4.64385	1.27616	0.96756	2.10902
2	94192531	94208420	-	BMS1P14	2.673	2.06126	2.98856	1.02107	2.12924	1.23214	2.92906	2.12959	2.10502	0.884771	2.34801	0.000125752	1.67306	2.27907	1.3741	2.52545	3.89524	2.1894	0.766102	2.79678	2.93973	1.87427
14	19083134	19316915	-	BMS1P17	0.0703489	1.08487e-05	0.0266829	0.127645	8.87179e-06	1.76017e-05	0.050511	1.52112e-05	8.42005e-06	1.10595e-05	4.99576e-06	0.000125752	0.104586	0.0298013	2.29012e-05	0.0515411	9.73807e-06	0.000218918	7.66026e-05	0.0926657	7.73611e-06	0.0852104
14	19083134	19316915	-	BMS1P18	0.0703489	1.08487e-05	0.0266829	0.127645	8.87179e-06	1.76017e-05	0.050511	1.52112e-05	8.42005e-06	1.10595e-05	4.99576e-06	0.000125752	0.104586	0.0298013	2.29012e-05	0.0515411	9.73807e-06	0.000218918	7.66026e-05	0.0926657	7.73611e-06	0.0852104
10	47535581	47553524	-	BMS1P2	2.79466	2.73154	1.96191	1.09991	1.80389	2.70325	4.05701	2.13374	2.78921	1.26647	3.35524	3.77268	3.76436	2.53064	1.60311	1.50838	4.45883	8.75694	4.54861	3.57562	1.04384	3.85456
22	22298098	22322969	+	BMS1P20	8.65206	8.57047	5.69053	5.23293	6.29898	7.39273	6.66613	8.11563	4.96784	5.75095	4.79594	7.54523	7.94696	7.93348	3.66422	3.89698	9.34856	8.75694	7.66033	7.23848	4.02278	5.45239
10	79904898	79931802	+	BMS1P21	7.03419e-06	0.108498	0.0818822	1.27632e-05	8.87179e-06	1.76017e-05	1.01002e-05	0.152127	8.42005e-06	0.552986	0.199836	0.000125752	2.0913e-05	0.115399	2.29012e-05	0.0552606	0.486913	0.000218918	7.66026e-05	0.13318	0.0773688	0.170404
14	19083134	19316915	-	BMS1P22	0.140691	0.325471	0.274159	0.638173	0.354881	0.176035	1.01002e-05	0.456352	0.0842089	0.442391	0.299751	0.000125752	0.62741	0.777027	0.68706	0.30924	0.292152	0.000218918	7.66026e-05	0.445054	0.232091	0.340791
10	73699151	73730515	-	BMS1P4	1.12548	1.30185	1.47702	1.27633	2.39539	1.40815	1.31303	0.608464	2.10502	2.32251	1.84844	5.0302	2.09132	2.83226	1.14509	2.16095	3.70048	8.75694	0.766102	2.58905	0.696257	0.340791
7	112819147	112939878	-	BMT2	10.8327	8.35349	6.09992	7.78557	10.8236	10.385	18.9883	13.3859	8.75686	3.98143	8.34293	10.0603	10.0383	4.15426	5.95435	11.2357	9.34856	13.1353	2.29815	6.17065	10.9853	6.81549
15	83255903	83284717	-	BNC1	1.05513	0.108498	0.736907	0.638173	0.975906	0.704086	0.202014	0.912688	8.42005e-06	1.10595e-05	0.649454	0.000125752	0.209151	0.201946	2.29012e-05	0.721558	0.486913	0.000218918	2.29815	0.612627	1.0057	0.170404
9	16409503	16870789	-	BNC2	19.555	6.50922	7.00059	9.44478	3.19385	6.16061	28.9875	4.10704	18.1873	8.62642	19.9331	13.8328	15.0574	5.94289	10.0766	6.58423	24.7347	6.56776	5.36226	9.06513	9.82487	8.68975
5	173144442	173164388	+	BNIP1	14.1387	20.721	19.7327	20.6764	23.0667	14.6094	22.5234	19.3182	14.1457	17.5846	13.3887	10.0603	9.61999	16.5305	10.5346	13.6066	10.8093	15.3245	22.9808	17.6241	20.0365	16.3571
15	59659146	59689535	-	BNIP2	54.0927	41.6591	37.6639	46.2029	52.8757	39.6039	66.3581	39.0927	41.7634	25.2157	38.5672	44.0133	23.0043	33.955	30.4587	39.337	51.7089	37.2163	37.5353	49.6312	39.6863	37.4851
10	131967683	131982014	-	BNIP3	171.845	443.819	227.048	287.81	406.062	261.737	346.234	596.28	61.0454	178.832	286.507	445.162	318.296	473.066	491.69	838.024	44.8925	755.267	681.763	479.668	176.228	379.622
8	26383007	26413130	+	BNIP3L	218.551	506.305	259.568	295.977	309.355	318.42	271.497	427.288	188.611	345.932	262.328	573.427	321.644	361.479	380.159	537.424	146.85	553.862	376.12	342.36	265.974	433.972
1	151036553	151047601	+	BNIPL	0.0703489	1.08487e-05	0.0409432	1.27632e-05	0.0887268	1.76017e-05	1.01002e-05	1.52112e-05	0.0842089	0.110606	0.249793	1.25764	2.0913e-05	0.0577009	2.29012e-05	1.28849e-06	0.194771	0.000218918	7.66026e-05	0.124302	7.73611e-06	1.70387e-05
3	113211465	113287464	+	BOC	12.9429	3.36005	5.03122	2.67589	4.52462	3.69638	15.3376	6.07319	17.1731	4.42128	5.49534	0.000125752	5.41588	7.41048	3.66422	2.81337	4.96079	2.1894	2.29815	2.02433	5.95462	4.92918
5	173607145	173616664	-	BOD1	37.844	27.7726	33.529	43.9054	45.4235	27.1066	46.6629	35.2901	27.9545	26.211	26.1278	22.6355	26.1412	24.0024	17.405	18.2194	34.3754	52.5405	26.811	35.6839	34.3483	21.9799
4	13568742	13627705	-	BOD1L1	21.1026	20.3955	18.832	17.4856	18.6308	14.6094	21.6144	14.6028	20.4607	19.3541	14.0381	15.0903	24.05	22.9638	15.3439	13.4261	14.5097	15.3245	16.8526	14.41	15.3949	18.4018
2	241558731	241574139	+	BOK	28.9105	45.239	70.6608	85.8964	55.6261	35.7315	5.65611	34.0731	25.5128	66.2464	32.8222	51.5584	39.9438	68.978	35.497	59.9536	8.86166	67.8648	32.1732	95.2944	32.4143	55.7165
1	149899582	149900796	+	BOLA1	3.79847	8.67896	8.96565	8.42374	12.5092	7.21672	4.34309	6.69295	6.06245	7.74166	5.14565	2.51516	6.9013	7.99119	14.6568	11.1841	7.88785	10.9461	13.0225	9.29586	5.41528	9.20091
16	29453588	30194307	-	BOLA2	10.6274	14.204	16.1276	13.1278	15.7612	12.2559	9.41335	8.47252	12.7393	18.0964	10.7695	9.42479	12.0123	18.2594	8.57997	10.0529	9.80575	22.3158	19.934	14.4663	14.97	11.165
16	29442905	29454965	-	BOLA2-SMG1P6	25.3444	24.0749	31.7225	27.529	50.1545	25.6514	10.5184	9.16966	10.8962	14.3364	17.0871	17.9537	12.3222	21.2069	7.47728	15.0634	10.3747	7.45273	25.5974	23.2128	29.0711	23.101
16	29453588	30194307	-	BOLA2B	10.6274	13.7131	16.1268	13.1273	15.7611	12.2559	9.41335	7.47448	12.1755	18.0964	10.7695	9.42476	12.0122	18.2594	8.5794	10.0526	9.15681	14.0744	19.934	14.3577	14.9697	11.1649
2	74135401	74147913	-	BOLA3	11.325	15.8391	18.0132	17.1027	21.7359	15.3135	10.3022	15.5155	13.1353	10.8383	11.0906	15.0903	10.6656	20.0212	9.61855	16.4025	10.0302	24.0812	32.9392	17.7217	16.2458	15.5052
2	74147981	74152390	+	BOLA3-AS1	30.8098	33.7395	42.4535	25.3988	61.0381	51.9251	22.3214	50.0448	17.4295	26.8746	27.7765	32.6956	32.206	42.4661	31.6038	25.5251	6.6219	13.1353	58.9841	32.3103	29.8614	39.7002
2	197726879	197786313	-	BOLL	0.351716	1.08487e-05	0.0409432	1.27632e-05	8.87179e-06	1.76017e-05	1.01002e-05	1.52112e-05	8.42005e-06	1.10595e-05	0.0499626	0.000125752	2.0913e-05	2.8849e-06	2.29012e-05	1.28849e-06	9.73807e-06	0.000218918	7.66026e-05	0.0976659	7.73611e-06	1.70387e-05
8	144262046	144291439	-	BOP1	100.941	63.1393	134.034	80.7911	98.2107	70.9349	77.2664	42.4393	81.6745	85.7111	82.53	60.361	60.0203	83.5756	46.0315	56.8612	95.6279	61.2973	41.3655	93.7318	65.6795	67.3028
13	72727749	72756199	+	BORA	3.31059	3.40058	5.78891	2.14106	6.21653	2.53526	5.12959	3.24387	3.23506	1.28411	1.93255	2.51516	2.54853	3.10274	2.55503	4.03805	7.13439	8.75694	2.29815	1.90993	8.91187	4.25969
12	12357079	12471222	+	BORCS5	12.5209	15.6221	10.767	12.3803	18.8969	11.4411	6.66613	15.0591	10.2725	12.829	14.9373	35.2106	9.20174	12.4628	10.5346	9.94719	8.27737	32.8379	14.5546	10.1216	15.7817	9.54167
17	8188333	8190247	-	BORCS6	12.0285	18.3343	23.3353	12.7632	17.921	11.7932	9.29217	14.6028	13.9773	20.7919	19.0838	23.893	15.6848	17.8575	10.0766	18.928	6.91404	54.7297	27.577	30.0542	11.2947	16.5275
10	102854210	102864962	+	BORCS7	28.683	30.8621	34.3401	33.6426	35.9861	23.9078	21.9172	43.2805	28.1293	30.7384	32.6093	29.2424	31.4565	37.8879	24.8499	34.0712	21.3553	35.9487	48.709	52.5245	31.0246	33.2061
10	102854210	102901899	+	BORCS7-ASMT	3.79064	11.4587	8.19857	7.51241	3.48676	3.34697	3.75355	1.85135	0.530614	1.87468	5.50898	5.08852	5.83226	2.64353	5.79059	5.62672	1.5992	14.4013	6.39936	5.66278	5.01572	10.0718
19	19176904	19192592	-	BORCS8	9.09968	9.50751	9.69609	9.48188	16.4589	10.8228	9.87108	7.1091	8.00907	8.33271	8.94479	6.28772	11.2921	9.59562	11.5258	10.3973	7.6124	4.37858	16.2449	7.87164	11.9128	10.0372
19	19145567	19192592	-	BORCS8-MEF2B	2.04854	2.55976	1.69745	2.84866	2.2709	1.91451	2.38283	2.53929	2.36352	4.60692	1.05901	0.000125752	0.821197	2.51628	0.527784	1.69457	0.00406194	6.56013	2.13989	1.30512	1.40111	2.10483
7	134646779	134679816	+	BPGM	13.2243	27.9897	22.5985	35.3541	15.3482	11.4411	21.6144	14.6028	10.3567	15.9257	11.3904	16.3479	10.8748	16.0401	10.3056	13.7094	11.5883	19.7028	17.6187	15.5376	15.7043	18.061
6	3118376	3153199	+	BPHL	31.865	17.4664	22.4755	19.5277	16.9451	13.7294	32.9266	12.7774	31.4067	18.1376	21.7315	20.1204	26.5595	22.5312	22.2142	15.3459	36.9073	10.9461	25.2789	18.0415	29.3198	12.6086
1	220057482	220089854	-	BPNT1	8.58172	12.3675	17.0715	6.12635	4.87949	5.63256	9.59517	10.9521	6.31505	5.30857	10.0915	3.77268	5.01914	5.42361	12.1377	9.75387	9.44594	2.1894	14.5546	8.38142	15.6269	9.88245
17	67825664	67984379	+	BPTF	13.3494	13.8863	7.45268	8.67899	12.562	6.86468	13.9383	7.75773	16.4687	12.1136	13.8181	21.3779	17.1487	15.4537	10.3056	12.8534	11.4909	17.5137	13.7885	10.7839	8.61954	12.694
7	140719327	140924929	-	BRAF	10.3403	9.9808	7.53279	6.76451	7.80719	10.209	14.5443	8.67041	11.1987	8.40523	7.94327	3.77268	9.61999	8.8855	10.0766	7.06095	8.08261	2.1894	9.95841	7.97299	8.43236	8.00819
12	111642146	111685997	-	BRAP	24.3383	31.7866	32.6694	37.2686	27.2364	30.0989	36.0576	33.4647	24.334	29.4183	22.1312	30.1806	25.5139	31.7339	21.0692	33.4622	29.5064	26.2704	23.7469	34.3692	27.3858	29.4769
7	2537810	2555759	-	BRAT1	117.541	84.5114	121.139	88.9597	127.133	85.0159	90.6994	67.5378	100.114	80.7346	97.3683	91.7989	104.565	94.8825	113.361	113.052	126.4	102.892	74.3046	111.558	82.8543	101.21
17	43044295	43125484	-	BRCA1	5.55701	0.325471	0.655029	1.27633	1.86309	3.34434	10.4032	1.21691	3.95743	1.99072	5.84505	1.25764	2.09132	1.24051	4.80928	2.64141	19.7683	8.75694	3.06418	1.36731	4.87375	1.5335
13	32315480	32399673	+	BRCA2	3.09505	0.216984	0.573151	1.1487	0.709752	1.40815	7.57514	0.304239	3.78903	0.552986	2.2481	1.25764	1.67306	0.346191	2.06113	2.34506	9.44594	0.000218918	1.53213	1.14534	2.47556	0.851951
X	155071420	155123075	+	BRCC3	19.4847	21.5889	22.3937	25.1436	21.7359	20.9461	12.2212	10.3436	15.1561	14.8197	13.0389	16.3479	20.4947	18.0594	11.2216	11.9959	17.6259	13.1353	17.6187	28.0029	17.9478	19.7649
22	49773278	49827928	-	BRD1	27.2223	19.6361	23.2534	19.1448	19.9615	28.5148	38.6837	23.2732	49.2573	46.0074	20.9823	27.6655	39.5256	36.3498	20.8401	34.7502	13.1464	35.0271	9.19238	26.6891	26.4574	28.9658
6	32968660	32981506	+	BRD2	113.953	95.9023	78.9711	82.4506	78.5155	117.932	120.395	118.039	132.952	129.949	134.436	124.494	147.646	110.751	128.705	123.112	137.014	142.297	81.1988	122.254	122.308	113.478
9	134030324	134068020	-	BRD3	61.1974	87.5488	61.9817	56.0305	67.3369	82.552	57.975	69.6674	79.6537	148.308	109.657	217.551	79.2602	122.637	107.407	114.328	105.171	122.594	60.5161	129.442	62.8172	106.492
9	134025393	134030461	+	BRD3OS	29.5436	45.9983	44.7052	39.6936	36.0195	38.1958	33.4316	47.6111	28.0387	30.9666	36.4192	30.1806	30.9512	38.3406	33.6649	41.5022	27.6562	59.1081	19.1507	48.6712	22.9763	34.2478
19	15237490	15332544	-	BRD4	52.9676	55.1115	41.0619	35.2265	58.6425	53.6853	49.1879	53.2391	46.7315	51.6478	40.066	44.0132	48.9364	44.139	47.1766	43.886	27.6562	43.7838	32.1732	35.2931	40.2277	48.3897
16	50319018	50368935	-	BRD7	29.1216	19.0937	25.505	25.0159	25.7282	18.1298	45.3499	17.645	25.9337	19.6859	19.8332	13.8328	18.6126	19.2999	17.634	14.998	29.5064	24.0812	20.6828	14.7741	22.5894	16.8683
6	118501373	118503834	+	BRD7P3	0.281374	1.08487e-05	0.204699	1.27632e-05	0.0887268	1.76017e-05	0.303015	0.608464	0.421011	1.10595e-05	0.299751	0.000125752	0.209151	0.0288519	1.14509	0.167506	0.0973905	0.000218918	0.766102	0.0532727	0.0773688	0.170404
5	138139770	138178670	-	BRD8	37.4219	47.7343	45.0739	39.6936	48.8836	44.3563	66.5603	52.0223	43.2791	36.1646	53.005	69.1636	40.5712	43.5905	56.1081	46.9144	77.2228	39.4055	24.5129	45.5208	39.6862	37.9963
5	863735	892825	-	BRD9	34.5378	36.8854	44.7052	30.1212	40.0117	31.5071	40.1988	35.4421	32.4172	33.842	34.2209	47.7858	31.1603	36.696	22.9013	22.6773	29.409	32.8379	24.5129	39.1999	37.2106	32.0327
1	91949371	92014429	+	BRDT	7.03419e-06	1.08487e-05	4.09391e-06	1.27632e-05	8.87179e-06	1.76017e-05	1.01002e-05	1.52112e-05	8.42005e-06	1.10595e-05	4.99576e-06	0.000125752	2.0913e-05	2.8849e-06	2.29012e-05	1.28849e-06	9.73807e-06	0.000218918	7.66026e-05	0.168695	7.73611e-06	1.70387e-05
2	27889456	27891115	-	BRE-AS1	0.633084	0.542445	0.736907	0.38415	0.648183	0.532895	0.404017	1.24563	1.09461	0.573668	0.199836	0.000125752	0.62741	0.173935	0.458048	0.158467	0.194771	2.1894	0.766102	0.186677	0.15473	0.851951
14	105209286	105315578	-	BRF1	13.9277	12.259	9.74404	10.8487	19.6958	15.9857	17.4733	13.8422	17.9363	26.6261	14.5885	8.80275	20.0765	18.8679	14.4278	17.5239	14.6071	10.9461	4.59623	13.1499	12.9967	12.779
8	37843880	37849914	-	BRF2	15.2642	14.2118	12.4455	13.7843	19.6954	11.9692	16.2613	15.3633	14.3983	12.829	10.1414	15.0903	14.0117	16.5305	14.6568	10.2306	7.88785	4.37858	14.5546	13.3712	10.3664	10.3936
7	98281667	98292964	+	BRI3	7.45624	8.02803	8.76096	9.31716	14.1949	5.45655	4.44409	6.0845	8.50426	6.52511	6.59441	6.28772	7.11044	7.99118	1.83212	3.78817	4.18738	2.1894	8.42636	6.25944	7.42667	4.94123
12	124993648	125025804	+	BRI3BP	1.96354	1.81357	3.79291	3.19082	4.34719	2.64027	2.76914	2.25854	3.66288	3.62834	2.57089	1.25764	2.50958	4.45084	2.24051	3.26018	6.32243	2.1894	1.55672	3.55965	2.37293	2.86855
16	2209253	2211069	-	BRICD5	0.353522	0.217847	0.618652	1.28188	1.24498	1.96	0.406428	0.608464	0.934023	1.10997	0.551475	3.93247	1.04567	0.667859	0.458048	0.557906	0.592671	0.000218918	0.797389	1.81823	0.389087	1.21316
9	119166630	119369462	-	BRINP1	1.19582	0.108498	0.0818822	0.382909	8.87179e-06	0.352052	0.404017	1.52112e-05	0.0842089	1.10595e-05	0.0499626	0.000125752	0.83654	0.115399	1.60311	0.33501	0.876436	0.000218918	7.66026e-05	0.168695	0.92834	1.70387e-05
1	177171388	177282423	+	BRINP2	33.2717	13.9948	2.29259	1.27633	6.21026	7.74477	18.6853	13.8422	18.2715	4.42381	37.5681	11.3178	21.7495	0.778926	19.6951	7.3573	19.6709	17.5137	6.12828	0.337389	11.5268	4.94123
1	190097667	190477883	-	BRINP3	7.03419e-06	1.08487e-05	0.409395	0.255277	8.87179e-06	0.352052	1.01002e-05	0.304239	8.42005e-06	1.10595e-05	4.99576e-06	0.000125752	2.0913e-05	0.259644	2.29012e-05	0.141736	0.194771	0.000218918	7.66026e-05	0.568234	7.73611e-06	0.170404
17	61679186	61863560	-	BRIP1	3.72813	0.108498	0.286578	0.382909	0.79847	0.528069	7.57514	0.152127	3.53643	1.10595e-05	1.64861	0.000125752	0.62741	0.576983	0.229035	1.34004	16.9443	2.1894	1.53213	1.4561	5.57	0.511177
5	34915715	34925683	+	BRIX1	23.3535	22.4568	46.2202	34.333	38.5036	24.8184	50.0969	28.2929	15.7455	12.9396	15.9365	8.80275	14.43	17.2806	19.6951	18.9409	35.2518	21.892	36.7693	22.9246	31.2539	21.4688
3	10115649	10127191	+	BRK1	119.863	154.268	140.626	126.994	148.159	109.835	95.8507	122.298	94.052	107.498	111.356	110.662	97.6637	116.925	82.4445	115.372	73.7172	157.621	193.805	128.909	128.265	107.684
11	66337333	66345112	-	BRMS1	61.3379	76.3745	87.57	78.8765	80.7337	61.2539	50.905	53.0871	58.1827	80.4026	61.6977	62.876	53.1189	74.8635	65.0395	65.3908	52.0988	78.8107	92.6892	71.2182	61.2698	69.3473
14	35826391	35871964	+	BRMS1L	14.9828	7.81106	11.0126	9.70005	12.9528	6.68867	12.2212	11.2563	11.9565	6.30392	6.79424	5.0302	3.55523	4.84664	10.5346	9.40601	13.4385	13.1353	6.89431	7.59123	12.0683	9.71206
1	222712553	222735197	+	BROX	17.4448	18.9852	20.5104	22.208	30.0754	19.7139	15.3523	23.2731	12.4617	10.5065	11.7401	15.0903	12.3387	13.2994	19.6951	24.4299	20.2552	19.7028	14.5546	12.3412	12.8419	14.6533
3	9731729	9748017	+	BRPF1	35.382	22.9992	26.5695	27.5686	21.6471	35.5555	49.693	33.3126	43.7002	49.5466	43.0632	40.2407	47.6816	40.0423	35.955	36.1677	40.9973	15.3245	13.0225	40.4784	34.2709	28.2842
6	36196773	36232791	+	BRPF3	17.8668	14.4288	15.434	27.5685	13.84	32.2111	25.4525	30.5746	37.4692	35.0586	24.9289	21.3779	38.0617	32.1955	25.1914	30.1508	27.4614	17.5137	15.3206	21.6639	18.2572	24.8765
19	55284166	55312536	+	BRSK1	0.281374	0.216984	0.122821	0.127645	0.887188	0.704086	0.101012	0.304239	0.0842089	0.884771	0.399666	1.25764	0.209151	0.230795	2.29012e-05	0.20616	9.73807e-06	2.1894	7.66026e-05	0.257481	0.0773688	0.170404
11	1389899	1462690	+	BRSK2	0.211033	0.867905	0.245638	0.765805	0.532316	0.352052	1.01002e-05	0.456352	0.25261	0.552986	0.549539	0.000125752	2.0913e-05	0.721228	0.916073	0.128851	0.389533	0.000218918	7.66026e-05	0.435054	0.386813	0.170404
21	39185478	39313787	-	BRWD1	44.034	39.7062	22.0252	30.3764	39.2133	38.5477	41.5117	31.9436	41.174	28.9759	31.823	33.9531	33.879	33.6957	30.9167	34.8021	44.0161	30.6487	45.9616	47.563	36.205	36.4628
21	39313907	39314916	+	BRWD1-AS2	0.140691	0.867905	0.286578	0.255277	0.266163	0.352052	0.101012	0.152127	0.33681	0.442391	0.449624	0.000125752	2.0913e-05	0.576983	1.14509	0.425204	0.292152	2.1894	0.766102	0.594869	0.309452	0.681564
X	80669488	80809735	-	BRWD3	3.5171	2.38672	1.84226	1.1487	1.68565	3.52036	2.22205	3.19437	5.13624	3.42845	2.74767	3.77268	1.67306	2.71181	4.80928	4.00722	4.47952	4.37858	0.766102	2.12199	1.39251	2.04466
11	62690262	62709620	-	BSCL2	30.8618	33.3271	26.9827	18.4919	63.1387	44.5304	37.1891	19.611	36.6011	28.2763	25.9434	30.0878	38.4677	22.5359	31.4728	25.3469	38.5062	31.2273	29.2761	15.6796	22.974	23.3348
1	32364633	32394462	-	BSDC1	102.348	132.786	103.574	114.997	113.736	112.651	93.5279	121.082	101.292	127.737	100.164	155.932	129.661	132.188	120.918	115.03	77.3201	124.783	115.67	136.925	86.1034	111.774
19	571277	583494	+	BSG	765.888	624.142	712.163	584.03	754.253	544.768	514.696	412.222	906.125	772.967	686.677	660.197	693.878	676.967	676.519	570.681	619.747	545.107	744.582	669.564	672.622	574.727
3	49554489	49671550	+	BSN	0.211033	0.650932	0.655029	0.765805	1.24206	1.58417	0.101012	2.43381	1.17882	2.21191	2.14818	3.77268	2.71871	2.39447	3.89323	3.09239	1.46072	0.000218918	0.766102	1.04768	0.850979	1.87427
3	49549306	49554367	-	BSN-AS2	7.03419e-06	0.108498	0.450334	0.127645	8.87179e-06	1.76017e-05	1.01002e-05	1.52112e-05	8.42005e-06	1.10595e-05	0.149878	0.000125752	2.0913e-05	2.8849e-06	2.29012e-05	1.28849e-06	0.486913	0.000218918	7.66026e-05	0.0355154	0.15473	0.170404
9	113349532	113371234	+	BSPRY	2.11026	3.25461	1.8832	3.57371	1.24206	1.93621	3.73708	2.58592	4.46264	1.99072	2.29806	1.25764	4.60088	1.24051	5.72533	5.79821	1.65548	2.1894	4.59623	3.65799	2.70764	3.74853
4	15702950	15732174	+	BST1	4.3612	5.8583	2.53823	6.12635	3.81488	4.22443	4.14108	2.89015	3.70483	2.21191	3.74683	2.51516	4.60088	3.60613	5.0383	3.63355	6.32976	13.1353	3.8302	3.25846	3.32653	3.57814
19	17402939	17405649	-	BST2	44.6671	42.7438	52.1564	78.2385	71.2405	46.1165	79.0844	20.383	38.3954	24.3309	29.5749	31.4381	95.5724	51.582	23.8173	30.8466	120.07	26.2704	104.946	106.126	54.4622	29.3065
10	91923979	92030324	+	BTAF1	19.9068	21.6974	12.5274	19.5277	11.5333	39.7799	44.3398	33.6168	30.0596	27.0958	40.3158	45.2708	33.8791	40.5329	38.4741	49.7616	31.6487	48.1622	16.8526	58.084	20.0365	37.3147
15	83016429	83067355	-	BTBD1	73.8588	67.3703	72.7903	81.9401	74.2574	63.1904	69.5903	73.47	61.9714	57.0669	54.1543	69.1636	44.5446	67.9971	46.7186	80.1864	70.0172	43.7838	57.452	82.2932	72.41	73.2665
12	107318420	107659643	+	BTBD11	0.0703489	1.08487e-05	0.204699	1.27632e-05	0.266163	0.352052	0.404017	0.152127	0.589412	0.221201	0.249793	0.000125752	2.0913e-05	2.8849e-06	2.29012e-05	0.141736	0.486913	0.000218918	0.766102	0.0532727	0.0773688	1.70387e-05
11	57743514	57751782	-	BTBD18	0.211033	1.08487e-05	0.122821	1.27632e-05	8.87179e-06	1.76017e-05	0.101012	0.608464	0.505211	0.110606	0.399666	0.000125752	1.46393	0.230795	2.29012e-05	0.0773109	0.194771	0.000218918	7.66026e-05	0.745806	0.0773688	0.340791
1	44808482	44814130	+	BTBD19	5.41633	6.07527	4.46236	5.23293	3.9036	5.9846	2.02005	8.36618	5.97824	6.41452	7.49365	1.25764	10.4565	6.95261	10.9926	12.2278	6.32976	0.000218918	6.89431	4.74119	2.93973	5.62278
19	1985448	2015704	-	BTBD2	44.1044	49.036	38.8921	48.7555	64.3205	45.2364	66.8632	34.6816	80.2431	70.7808	37.718	27.6655	91.808	80.5464	56.1081	51.5398	30.7723	74.4324	23.7469	31.6257	47.2676	57.25
20	11890723	11926596	+	BTBD3	13.6463	27.4471	20.9199	23.3567	20.4052	41.5401	13.4332	33.7688	16.9243	33.9526	26.3776	54.0734	27.1869	42.2062	15.1148	30.2664	16.36	50.3514	16.8526	40.5852	25.2971	41.0632
14	105248542	105251094	+	BTBD6	62.8856	58.3659	74.222	60.2424	77.4503	46.9935	48.4809	49.2843	60.3702	80.1813	57.4004	57.846	48.0999	62.2844	44.4284	49.0397	35.8361	48.1622	45.1956	63.8108	54.4622	56.5684
14	93237550	93333093	-	BTBD7	7.8783	9.76382	7.16434	7.53031	5.58924	13.9054	9.59518	9.7352	13.8089	12.0549	14.4377	8.80275	12.9661	15.9824	7.78645	10.2822	10.7119	24.0812	7.66033	13.984	9.36068	7.66742
1	92080305	92147842	+	BTBD8	0.914451	1.08488	0.204699	0.382909	0.354881	0.704086	1.01002e-05	0.456352	0.33681	0.331796	0.299751	0.000125752	0.209151	0.576983	0.916073	1.456	0.973817	0.000218918	7.66026e-05	0.248603	0.464174	0.340791
6	38168451	38640149	-	BTBD9	6.61214	5.53284	7.36904	4.59477	5.05693	8.27282	7.37314	12.7774	10.4409	9.84296	5.64522	6.28772	14.0117	14.7708	9.84756	13.0781	10.3224	8.75694	7.66033	17.8814	6.80778	10.2232
4	74744760	74794687	-	BTC	5.76804	15.2966	12.2817	18.5067	12.1543	11.6171	3.13106	10.0394	5.13624	10.9489	4.24641	11.3178	7.5287	13.4437	7.55743	12.5499	4.5769	4.37858	4.59623	8.94966	5.64736	7.32665
3	15601352	15647635	+	BTD	18.7824	32.8717	15.7706	20.306	27.8932	17.0737	13.1336	19.4709	19.4034	20.8261	16.4706	20.1204	29.6976	29.9414	25.1931	24.8127	13.259	17.5137	23.7469	17.2197	16.3233	20.3296
5	73498425	73505624	+	BTF3	148.212	145.589	150.085	180.216	165.638	103.674	171.198	111.802	158.888	138.133	129.738	120.722	127.151	135.474	115.423	123.858	138.379	172.945	215.253	159.515	174.37	124.553
1	52056185	52090717	+	BTF3L4	51.631	40.4656	48.718	48.3726	46.6656	31.155	76.5597	46.09	28.9649	25.7686	33.8214	26.408	22.3769	30.1472	25.4204	33.771	63.6868	45.973	48.2597	43.346	50.8264	40.0409
12	92140278	92145898	-	BTG1	47.9732	45.3475	28.5345	34.0778	73.5472	48.4047	54.844	32.3999	45.5525	34.8374	57.6012	62.876	44.7538	43.5332	53.1309	47.0043	61.4472	113.838	40.5994	34.4136	48.8148	51.1161
1	203305536	203309602	+	BTG2	230.932	82.6669	34.3479	128.143	57.4892	64.0702	136.756	39.3971	84.8741	32.0725	129.14	59.1035	133.634	172.229	139.24	67.195	469.278	91.9458	75.8366	39.6342	52.6829	48.5603
21	17593650	17612951	-	BTG3	26.5144	44.9036	40.4824	58.8354	40.8869	29.3794	8.98848	31.7826	28.1961	38.5455	17.584	18.8629	34.4669	37.2729	21.7097	28.4111	10.1276	41.5947	61.265	31.1422	36.123	34.2462
21	17611686	17614105	+	BTG3-AS1	0.567291	1.74583	0.702419	0.768851	1.16546	1.07158	0.1017	0.769405	0.684696	2.04282	0.200874	0.000125752	3.80393	1.38465	2.56566	0.825286	0.0973905	0.000218918	2.31531	0.625265	0.391365	0.171971
X	101349447	101390797	-	BTK	7.03419e-06	0.325471	4.09391e-06	1.27632e-05	0.443598	1.76019	0.101012	0.456352	0.0842089	1.10595e-05	0.499581	0.000125752	2.0913e-05	0.37504	0.229035	0.141736	9.73807e-06	0.000218918	7.66026e-05	0.115423	0.309452	0.340791
6	26457904	26476622	+	BTN2A1	27.2926	32.1121	49.0863	64.199	47.1884	45.0604	39.5927	56.1295	34.859	49.9889	44.9617	52.8159	38.4799	53.948	34.5809	33.099	28.2404	37.2163	45.1956	53.6795	42.3165	34.2478
6	26383096	26394873	+	BTN2A2	17.0227	17.2494	17.6038	19.2725	12.5092	13.7294	11.2112	13.6901	18.0189	17.8058	12.4395	10.0603	16.5213	13.6167	13.0537	7.82116	11.7831	19.7028	11.4905	11.2848	16.71	15.5052
6	26421391	26430589	+	BTN2A3P	1.89924	1.41034	1.63757	1.27633	1.33078	1.05612	0.606021	0.760576	1.01041	3.09667	1.74852	3.77268	2.30045	1.70209	1.83212	0.760213	0.486913	2.1894	0.766102	1.22525	0.92834	1.5335
6	26402237	26415217	+	BTN3A1	11.1654	10.0381	13.2615	11.145	12.0289	12.4972	22.5841	16.8047	14.6898	13.6451	19.2185	23.2937	14.5006	17.2318	11.2216	14.1769	27.5865	21.892	6.45484	12.2432	15.0218	10.3693
6	26365159	26378321	+	BTN3A2	15.1177	24.7665	17.4732	15.8823	20.6278	12.4972	17.0855	12.9295	12.0598	14.0967	18.4027	18.2046	15.993	19.8664	5.0383	12.0035	15.7829	24.0812	9.63185	9.16083	14.0143	12.0944
6	26440472	26453416	+	BTN3A3	11.4905	6.20341	5.86488	6.9228	7.71	5.80858	10.1243	4.94732	10.2986	4.33083	7.24084	2.51516	6.1041	8.25247	4.12225	4.96246	11.1639	8.75694	0.766102	2.06223	6.78213	3.43517
5	181040225	181061524	+	BTNL9	0.914451	1.08487e-05	4.09391e-06	1.27632e-05	0.532316	1.76017e-05	1.01002e-05	0.152127	0.505211	1.10595e-05	0.0499626	0.000125752	2.0913e-05	2.8849e-06	2.29012e-05	0.0257712	0.584294	0.000218918	7.66026e-05	8.87864e-07	0.386813	1.70387e-05
10	101354033	101557322	+	BTRC	21.8059	24.735	24.1132	24.633	17.7436	23.9383	18.2813	26.4675	25.6811	19.2435	18.2345	10.0603	22.3769	24.839	13.0537	24.2624	19.2814	21.892	19.9167	36.4815	23.6725	23.1726
2	110637698	110678108	-	BUB1	156.228	31.6782	13.1005	10.2106	55.2712	30.803	373.299	53.9996	171.009	12.7184	139.929	32.6956	46.0086	15.5784	191.224	88.6128	449.696	118.216	62.0482	5.62904	132.287	34.2478
15	40161009	40221137	+	BUB1B	7.16185	0.325471	0.573151	1.27633	4.4359	0.704086	36.5574	2.89015	10.5001	1.88013	5.49534	1.25764	3.76436	2.48102	7.09941	8.18104	33.3042	4.37858	13.0225	0.665899	14.8429	3.40775
15	40217428	40277488	+	BUB1B-PAK6	1.68402	0.0120362	0.765667	0.386669	1.15931	0.0146889	2.0785	0.390168	0.859809	0.00418805	1.98868	0.000125757	1.86108	0.83727	1.01591	0.628414	2.07278	0.000218918	2.29815	0.158	2.37275	1.08597
10	123154244	123165371	+	BUB3	85.7461	82.3415	100.548	93.9373	116.486	71.1109	147.462	86.3998	70.6443	74.9838	66.044	67.9061	50.4003	66.2373	60.9173	75.9432	96.8938	78.8107	113.372	72.0969	96.7777	71.7327
11	116748170	116772999	-	BUD13	16.5303	15.5136	12.8139	13.1461	14.1949	7.21672	21.7154	14.1464	18.4399	16.3681	11.5402	16.3479	12.9661	15.8381	6.18336	10.4369	15.3862	6.56776	12.2565	12.2081	14.6986	10.9048
7	73683568	73698222	+	BUD23	92.1481	89.3927	96.4939	93.4266	86.2344	64.4224	91.9112	74.9912	82.5169	73.6563	79.7318	80.4813	83.0245	94.0481	74.2	65.5208	65.6347	85.3782	107.244	88.8227	93.4521	81.7855
7	99408978	99419617	+	BUD31	85.534	62.6689	75.6525	71.9395	88.1032	52.6986	114.249	62.0095	65.2029	59.2977	66.2816	46.2203	66.418	64.588	61.5317	58.0333	77.1488	68.1053	94.5681	58.1984	97.1688	69.5017
6	105096824	105137175	-	BVES	2.673	5.31587	7.49186	10.9764	4.4359	7.74477	1.71704	5.62816	2.27342	9.28999	3.8967	7.54523	4.60088	5.94291	3.66422	6.89342	2.62929	4.37858	5.36226	5.81553	6.03417	9.54168
6	41921227	41933047	+	BYSL	46.918	36.4516	66.8535	51.691	37.7051	36.4355	48.4809	35.8985	31.491	35.1692	30.3243	33.9531	34.9247	36.0901	29.0846	28.7334	33.499	37.2163	39.8334	51.0433	40.5372	29.1362
2	200811546	200823852	+	BZW1	271.309	231.51	243.01	258.073	276.093	215.27	266.946	283.995	207.711	165.89	180.046	223.838	154.547	216.618	186.416	290.096	203.135	286.783	244.362	254.739	264.959	215.368
7	16646134	16706524	+	BZW2	71.467	40.2486	78.889	56.2857	49.8596	32.2111	74.1352	38.028	55.5725	31.1878	52.6054	32.6956	31.7878	40.1581	24.0463	31.1948	61.1551	43.7838	43.6635	58.9004	58.0979	36.9739
10	71711701	71737825	-	C10orf105	0.0703489	0.108498	0.0818822	0.127645	0.0887268	1.76017e-05	0.101012	1.52112e-05	0.33681	1.10595e-05	4.99576e-06	0.000125752	2.0913e-05	0.317342	2.29012e-05	0.0386561	9.73807e-06	0.000218918	7.66026e-05	8.87864e-07	7.73611e-06	1.70387e-05
10	15095385	15097320	-	C10orf111	0.422058	0.109088	0.41002	0.257068	0.443598	1.76017e-05	0.505019	0.304239	0.505211	1.10595e-05	0.150421	0.000125752	2.0913e-05	0.259644	2.29012e-05	0.219943	0.489656	2.1894	7.66026e-05	0.568234	0.15615	1.70387e-05
10	130063898	130110822	-	C10orf143	0.562742	0.650932	0.695968	0.765805	1.06462	0.176035	1.01003	0.760576	0.757813	0.552986	1.09907	0.000125752	0.62741	0.721228	0.458048	1.0308	1.26596	0.000218918	7.66026e-05	0.310753	0.696257	0.511177
10	44993932	45000911	-	C10orf25	0.997406	1.7358	2.00602	2.71402	1.78139	1.05612	0.808024	1.36902	0.592891	2.43804	1.45128	1.25764	2.30046	1.05633	0.68706	1.49486	0.418185	4.37858	0.766102	3.05309	0.648468	2.05414
10	49679630	49710262	+	C10orf53	7.03419e-06	1.08487e-05	4.09391e-06	1.27632e-05	8.87179e-06	1.76017e-05	1.01002e-05	1.52112e-05	8.42005e-06	1.10595e-05	0.0999203	0.000125752	2.0913e-05	2.8849e-06	2.29012e-05	1.28849e-06	9.73807e-06	0.000218918	7.66026e-05	0.124302	7.73611e-06	1.70387e-05
10	23302236	23344846	-	C10orf67	0.140691	0.759418	1.39193	0.638173	0.79847	0.528069	0.202014	0.608464	0.505211	0.552986	0.549539	1.25764	0.209151	0.605832	0.68706	0.28347	9.73807e-06	0.000218918	1.53213	0.745806	0.541535	0.511177
10	101845599	102056176	-	C10orf76	40.0949	42.6353	38.5237	44.2884	34.9549	40.4839	32.6236	37.7238	49.0889	42.9109	45.7112	60.361	35.343	51.784	49.0087	53.7302	44.2109	80.9999	33.7052	45.8937	33.8841	42.4263
10	116662212	116670265	-	C10orf82	1.19582	0.650932	0.450334	0.893438	1.24206	0.880103	2.62606	0.760576	1.26302	0.884771	1.69856	0.000125752	2.0913e-05	1.24051	1.14509	0.798868	2.14239	0.000218918	7.66026e-05	0.07103	0.15473	0.511177
10	122930903	122954404	-	C10orf88	9.5665	8.57047	13.3461	13.529	13.219	11.7932	7.37314	10.8	9.09366	8.18404	4.69602	8.80275	3.97349	8.48161	3.2062	9.43178	5.74547	8.75694	12.2565	14.1259	10.289	10.2232
10	102449837	102451544	-	C10orf95	0.215776	0.108498	0.553527	0.255277	0.621034	1.76017e-05	0.315263	0.304239	0.673612	0.552986	0.564025	0.000125752	0.62741	0.204042	0.458048	0.465407	0.621779	2.1894	7.66026e-05	0.572784	0.0773688	0.511177
11	111879224	111884074	+	C11orf1	4.50188	2.82067	4.25767	4.46714	5.4118	2.99231	5.75711	3.80282	2.9124	2.98607	4.14649	1.25764	2.71871	3.54843	4.12225	2.58988	5.25857	2.1894	0.766102	3.10752	5.23995	2.55582
11	2295640	2303050	-	C11orf21	7.03419e-06	1.08487e-05	4.09391e-06	1.27632e-05	8.87179e-06	1.76017e-05	1.01002e-05	1.52112e-05	8.42005e-06	1.10595e-05	0.199836	0.000125752	2.0913e-05	0.0288519	2.29012e-05	0.193275	9.73807e-06	0.000218918	7.66026e-05	8.87864e-07	0.0773688	1.70387e-05
11	68261335	68272002	-	C11orf24	39.6025	49.47	67.3449	56.924	81.1769	57.0295	39.8957	53.2393	30.0596	56.1822	33.5216	36.4681	45.5903	67.5064	22.2142	35.4723	21.8133	37.2163	54.3879	73.7721	38.6031	43.4486
11	128899565	128906232	-	C11orf45	0.773767	0.433958	0.122821	0.382909	0.266163	0.176035	1.01002e-05	0.304239	0.673612	0.331796	4.99576e-06	0.000125752	2.0913e-05	0.173097	2.29012e-05	0.373665	0.292152	0.000218918	7.66026e-05	0.230845	0.309452	0.511177
11	46936689	47164381	+	C11orf49	43.2602	41.9844	43.3135	42.2462	45.2461	36.4355	55.955	39.8534	40.0795	28.2017	41.4648	33.9531	44.963	35.6285	51.5278	39.3767	40.7052	48.1622	36.0033	34.2892	38.5258	40.8928
11	111918877	111926872	+	C11orf52	1.12547	0.867905	0.941602	1.27633	1.50821	0.176033	0.303015	0.912687	2.69441	1.21655	0.449623	1.25764	2.31177	1.29821	0.916072	1.23696	0.0973904	2.1894	2.29815	0.913994	0.850978	1.3631
11	93741594	93763103	+	C11orf54	21.1026	23.7586	38.196	46.2028	18.0097	24.1144	32.7246	20.5352	25.8496	25.8792	21.8315	33.9531	20.4947	25.4448	40.5352	44.9817	44.2109	56.9189	28.343	43.9853	37.2107	36.6332
11	16738601	16758355	+	C11orf58	120.988	148.735	138.415	159.54	177.879	110.715	136.352	127.622	95.736	91.462	90.1735	124.494	77.5872	86.9509	109.926	128.849	88.0322	146.675	150.141	117.642	138.631	116.204
11	65916812	65919061	-	C11orf68	42.6272	35.2581	38.0323	26.8028	42.6733	33.7953	25.6544	29.814	41.174	44.5698	27.5766	33.9531	37.6434	30.1472	26.7945	28.0635	19.9631	26.2704	42.8975	39.6515	31.5634	34.7589
11	102047438	102084561	+	C11orf70	3.30607	3.58007	3.52076	5.48819	2.57283	2.46426	1.41403	2.43381	2.86282	1.88013	3.79679	2.51516	2.71871	2.27907	3.2062	5.93997	2.045	0.000218918	6.89431	2.12199	4.25486	4.94123
11	114391448	114400551	-	C11orf71	3.93915	5.8583	2.45635	2.68029	3.63744	5.45655	6.26212	3.19437	4.63103	3.20726	3.64691	1.25764	5.01914	2.59641	7.78645	6.57131	5.64809	6.56776	3.06418	1.4117	1.70195	2.89659
11	36594493	36659292	+	C11orf74	8.86308	5.42435	6.75495	8.80663	7.27488	5.9846	10.9082	7.3014	4.54683	3.31786	6.14479	12.5753	4.81001	4.03865	5.0383	7.58923	8.6669	10.9461	10.7244	4.74119	7.96819	5.28201
11	66744736	66843517	+	C11orf80	17.5855	26.4708	13.2742	11.2316	19.4292	15.3135	4.24208	7.45351	13.2195	19.4647	14.4378	21.3779	16.9395	11.9723	26.3365	13.5421	10.225	8.75694	25.2789	15.7577	18.644	21.9799
11	66975277	66977002	+	C11orf86	0.281374	0.216984	4.09391e-06	1.27632e-05	0.532316	1.76017e-05	1.01002e-05	0.304239	0.25261	0.221201	4.99576e-06	0.000125752	2.0913e-05	0.259644	2.29012e-05	0.064426	0.0973905	0.000218918	7.66026e-05	0.310753	7.73611e-06	0.170404
11	109422120	109429168	+	C11orf87	1.61787	0.976392	2.8248	1.65923	4.08103	3.16832	0.404017	4.56338	2.44182	2.87548	0.349708	1.25764	0.209151	0.37504	3.66422	5.59207	0.876436	2.1894	14.5546	0.976651	0.618896	1.36311
11	33698108	33700741	-	C11orf91	0.914451	1.62731	0.409395	0.638173	0.975906	1.23214	0.101012	0.912688	0.33681	1.54834	1.64861	1.25764	0.62741	1.24051	1.60311	1.76524	0.194771	2.1894	0.766102	3.08977	0.232091	1.87427
11	63759892	63768642	-	C11orf95	2.39163	2.27823	1.06442	0.893437	2.57283	3.87239	4.64609	2.43381	6.31505	3.42845	3.49704	3.77268	7.11044	3.23109	2.06113	1.49465	2.82405	6.56776	3.06418	2.02433	2.86237	3.91891
11	43942556	43943884	+	C11orf96	85.395	61.4035	132.561	479.897	52.0774	21.8261	40.4007	6.99717	31.3226	25.3263	61.9974	46.5283	32.8334	28.474	78.7803	44.7365	99.8152	41.5946	10.7244	16.8073	16.4779	21.4688
11	94512529	94532124	+	C11orf97	0.211033	0.108498	0.0409432	1.27632e-05	0.266163	1.76017e-05	1.01002e-05	1.52112e-05	8.42005e-06	1.10595e-05	0.0499626	0.000125752	0.209151	2.8849e-06	0.229035	0.141736	9.73807e-06	0.000218918	7.66026e-05	8.87864e-07	0.0773688	1.70387e-05
11	62662817	62665217	-	C11orf98	29.8975	37.1053	44.7015	31.8671	35.8761	25.539	26.2318	27.0568	29.4953	33.709	26.9575	35.1515	30.7764	31.6979	27.6632	23.2918	22.6923	24.1331	55.7681	23.8672	40.0975	31.5741
12	53299686	53307182	+	C12orf10	34.7489	30.2678	37.9096	39.3107	36.2856	23.0583	32.9266	27.6844	23.1551	27.6487	26.9272	16.3479	27.396	26.9738	19.4661	21.389	23.4688	39.4055	29.1091	31.8122	23.7499	23.0022
12	88035491	88050161	+	C12orf29	10.9803	9.65533	16.0723	10.9579	11.6855	10.6676	6.94217	10.9119	6.79078	5.62533	6.16557	10.0603	5.01914	7.67885	3.89323	10.5566	5.80967	13.1353	15.1814	8.57357	14.833	8.31871
12	4487730	4538509	-	C12orf4	11.0437	12.9099	13.9193	17.6133	11.7108	15.3135	13.3323	16.1239	11.4513	6.41452	8.64267	15.0903	7.94695	10.7607	9.38954	18.7604	14.7045	13.1353	9.19238	9.33142	13.6156	9.71206
12	121002422	121016503	-	C12orf43	21.806	19.8531	32.6286	31.7804	26.7041	16.3696	20.7054	17.7971	27.1126	22.672	21.232	23.893	17.9852	22.9927	16.7179	19.6365	15.9705	30.6487	33.7052	23.3773	23.131	22.1503
12	104986320	104994728	+	C12orf45	9.77753	12.3675	16.3756	12.7632	18.0097	6.33663	10.6052	10.8	8.42006	10.9489	8.04318	7.54523	5.01914	9.57787	4.80928	8.20771	8.95904	6.56776	13.7885	12.1282	9.7475	6.98588
12	116713320	116738101	-	C12orf49	20.6805	15.4051	22.23	20.5488	24.7523	22.7062	17.9784	22.5126	17.9347	20.6813	19.8832	15.0903	15.0574	22.531	15.8019	23.1545	21.9106	21.892	20.6828	18.6361	19.495	21.128
12	6943438	6946004	+	C12orf57	12.7319	16.3815	17.9313	15.3159	29.8979	13.0253	14.6453	11.5605	17.5979	18.4694	11.84	25.1505	18.8217	19.502	18.092	14.7791	13.3412	15.3245	23.7469	19.2842	16.8647	10.2232
12	14803572	14823858	+	C12orf60	1.26616	0.542445	2.90668	2.93555	1.15334	0.704086	0.707023	1.36902	0.673612	1.10596	0.899242	0.000125752	2.0913e-05	0.346191	0.229035	0.876177	1.65548	2.1894	0.766102	0.435054	1.93403	0.681564
12	123233297	123257960	+	C12orf65	12.7319	19.3106	19.2005	14.2948	16.9451	11.4411	16.9683	11.8648	11.6197	14.1562	10.2413	3.77268	11.5022	10.4433	5.72533	7.39593	7.01143	19.7028	13.0225	12.3059	15.3175	14.6533
12	64186312	64222297	-	C12orf66	3.37642	3.3631	5.85429	4.7224	3.99231	3.52036	3.93908	2.58592	2.61022	2.76488	1.8984	0.000125752	2.92784	2.10598	2.51916	3.99434	4.18738	4.37858	3.8302	2.87668	3.24917	3.57814
12	103950203	103957216	-	C12orf73	3.44676	4.88192	6.3865	5.36056	9.40411	4.22443	4.04008	3.49859	5.22044	4.5344	4.59611	1.25764	5.22827	6.23139	6.64138	5.5663	3.99262	8.75694	9.95841	6.49916	6.34361	7.32665
12	105330636	105371519	+	C12orf75	17.7262	30.9187	32.915	67.1345	59.9733	42.5961	6.76713	36.0506	22.8183	32.5149	15.5368	33.9531	42.4534	36.2055	42.3673	51.849	15.1914	45.973	80.4328	41.8095	28.8557	50.6049
12	110041177	110073640	-	C12orf76	3.93915	6.29225	5.4449	4.21187	6.21026	2.99231	3.73707	5.78028	3.28383	2.4331	5.29552	10.0603	3.97349	5.33707	3.2062	5.25707	2.62929	6.56776	6.12828	7.55572	2.86237	4.0893
14	23095474	23100457	+	C14orf119	101.429	138.73	136.757	118.689	139.99	90.9376	89.1279	96.2308	94.4281	95.599	90.8917	93.0565	86.7096	84.5185	91.8447	93.2293	71.6737	90.937	143.958	98.9617	125.528	108.012
14	96039324	96093972	+	C14orf132	23.6349	25.3859	9.49788	7.40268	12.598	19.1859	2.72706	9.43096	23.4077	10.7277	16.2862	18.8629	14.2209	7.38535	31.8327	11.0167	25.5137	24.0812	8.42636	16.7542	14.6213	13.2902
14	104223584	104288070	+	C14orf144	0.0703489	0.325471	0.409395	0.255277	0.443598	1.76017e-05	0.404017	0.760576	0.33681	0.331796	0.649454	0.000125752	1.2548	0.778926	0.229035	0.20616	0.0973905	0.000218918	0.766102	0.745806	0.309452	0.851951
14	77760830	77769743	+	C14orf178	0.0703489	0.108498	4.09391e-06	0.127645	8.87179e-06	1.76017e-05	0.101012	1.52112e-05	8.42005e-06	0.110606	4.99576e-06	0.000125752	2.0913e-05	2.8849e-06	2.29012e-05	1.28849e-06	0.292152	0.000218918	7.66026e-05	0.13318	7.73611e-06	1.70387e-05
14	44897304	44907258	+	C14orf28	2.74334	2.82067	2.53823	3.70134	4.08103	1.76019	1.61604	1.82536	2.44182	2.21191	1.49873	2.51516	2.09132	1.96174	1.14509	3.28566	2.14239	4.37858	2.29815	2.82341	2.47556	3.74853
14	58004056	58152240	-	C14orf37	16.7414	7.37711	6.50931	3.06318	7.00872	7.74477	20.9073	3.65071	17.2611	9.73237	9.14225	7.54523	7.73782	4.55814	8.7025	5.16686	23.7609	6.56776	6.89431	3.01873	11.991	5.11162
14	22986901	23010202	-	C14orf93	2.88402	3.47159	4.66706	3.19082	3.9036	3.34434	1.61604	3.19437	3.45223	5.86154	4.39628	6.28772	5.01914	3.86577	4.12225	3.90414	4.5769	4.37858	3.06418	2.16639	5.57	5.28201
15	89830599	89912991	-	C15orf38-AP3S2	39.0308	20.401	29.3594	32.6029	28.4422	19.8256	36.2047	13.7524	34.7853	29.4212	35.0835	71.6722	31.2969	27.2044	27.7785	24.9395	42.9706	46.3258	31.3017	32.4269	28.1661	15.6558
[truncated: 15,985 more rows]
